# Supplementary material for: Bis(2-trifluoro­methyl-1H-benzimidazol-3-ium) naphthalene-1,5-disulfonate
Source: Acta Crystallogr Sect E Struct Rep Online. 2012 Jan 11;68(Pt 2):o342. doi: 10.1107/S1600536812000049 (PMC3275026; doi:10.1107/S1600536812000049)
Supplement: Supplementary file 1 [file e-68-0o342-sup1.cif]

##############################################################################
#                                                                            #
# This CIF contains the data in a paper accepted for publication in          #
# Acta Crystallographica Section E. It conforms to the requirements of       #
# Notes for Authors for Acta Crystallographica Section E, and has been       #
# peer reviewed under the auspices of the IUCr Commission on Journals.       #
#                                                                            #
# Full details of the Crystallographic Information File format               #
# are given in the paper "The Crystallographic Information File (CIF):       #
# a New Standard Archive File for Crystallography" by S. R. Hall, F. H.      #
# Allen and I. D. Brown [Acta Cryst. (1991), A47, 655-685].                  #
#                                                                            #
# The current version of the core CIF dictionary is obtainable from          #
# ftp://ftp.iucr.org/pub/cif_core.dic.                                       #
#                                                                            #
# Software is freely available for graphical display of the structure(s)     #
# in this CIF. For information consult the CIF software page                 #
# http://www.iucr.org/resources/cif/software.                                #
#                                                                            #
# This file may be used for bona fide research purposes within the           #
# scientific community so long as proper attribution is given to the journal # 
# article from which it was obtained.                                        #
#                                                                            #
##############################################################################
data_I
_audit_creation_method     SHELXL-97
_chemical_name_systematic
;
2-Trifluoromethyl-1<i>H</i>-benzimidazol-3-ium naphthalene-1,5-disulfonate
;
_chemical_name_common     ?
_chemical_formula_moiety     '2(C8 H6 F3 N2 +), C10 H6 O6 S2 2-'
_chemical_formula_sum     'C26 H18 F6 N4 O6 S2'
_chemical_formula_iupac     '2C8 H6 F3 N2 +, C10 H6 O6 S2 2-'
_chemical_formula_weight     660.56
_chemical_melting_point     ?
_symmetry_cell_setting     triclinic
_symmetry_space_group_name_H-M     'P -1'
_symmetry_space_group_name_Hall     '-P 1'
loop_
    _symmetry_equiv_pos_as_xyz
    'x, y, z'
    '-x, -y, -z'
_cell_length_a     9.3910(19)
_cell_length_b     9.4943(19)
_cell_length_c     9.976(2)
_cell_angle_alpha     109.32(3)
_cell_angle_beta     96.86(3)
_cell_angle_gamma     119.59(3)
_cell_volume     685.2(5)
_cell_formula_units_Z     1
_cell_measurement_reflns_used     ?
_cell_measurement_theta_min     3.36
_cell_measurement_theta_max     26
_cell_measurement_temperature     293(2)
_exptl_crystal_description     block
_exptl_crystal_colour     colourless
_exptl_crystal_size_max     0.36
_exptl_crystal_size_mid     0.32
_exptl_crystal_size_min     0.28
_exptl_crystal_density_diffrn     1.601
_exptl_crystal_density_meas     ?
_exptl_crystal_density_method     'not measured'
_exptl_crystal_F_000     336
_exptl_absorpt_coefficient_mu     0.286
_exptl_absorpt_correction_type     multi-scan
_exptl_absorpt_process_details     '(CrystalClear; Rigaku, 2005)'
_exptl_absorpt_correction_T_min     0.9034
_exptl_absorpt_correction_T_max     0.9214
_exptl_special_details     ?
_diffrn_ambient_temperature     293(2)
_diffrn_radiation_type     MoK\a
_diffrn_radiation_wavelength     0.71073
_diffrn_radiation_source     'fine-focus sealed tube'
_diffrn_radiation_monochromator     graphite
_diffrn_measurement_device_type     'Rigaku Mercury2'
_diffrn_measurement_method     'CCD_Profile_fitting'
_diffrn_detector_area_resol_mean     ?
_diffrn_reflns_number     7215
_diffrn_reflns_av_R_equivalents     0.0423
_diffrn_reflns_av_sigmaI/netI     0.0546
_diffrn_reflns_theta_min     3.18
_diffrn_reflns_theta_max     27.48
_diffrn_reflns_theta_full     27.48
_diffrn_measured_fraction_theta_max     0.997
_diffrn_measured_fraction_theta_full     0.997
_diffrn_reflns_limit_h_min     -12
_diffrn_reflns_limit_h_max     12
_diffrn_reflns_limit_k_min     -12
_diffrn_reflns_limit_k_max     12
_diffrn_reflns_limit_l_min     -12
_diffrn_reflns_limit_l_max     12
_diffrn_standards_number     ?
_diffrn_standards_interval_count     ?
_diffrn_standards_interval_time     ?
_diffrn_standards_decay_%     ?
_refine_special_details
;
 Refinement of F^2^ against ALL reflections.  The weighted R-factor wR and
 goodness of fit S are based on F^2^, conventional R-factors R are based
 on F, with F set to zero for negative F^2^. The threshold expression of
 F^2^ > 2sigma(F^2^) is used only for calculating R-factors(gt) etc. and is
 not relevant to the choice of reflections for refinement.  R-factors based
 on F^2^ are statistically about twice as large as those based on F, and R-
 factors based on ALL data will be even larger.
;
_reflns_number_total     3136
_reflns_number_gt     2361
_reflns_threshold_expression     I>2sigma(I)
_refine_ls_structure_factor_coef     Fsqd
_refine_ls_matrix_type     full
_refine_ls_R_factor_all     0.0758
_refine_ls_R_factor_gt     0.0534
_refine_ls_wR_factor_gt     0.1207
_refine_ls_wR_factor_ref     0.1315
_refine_ls_goodness_of_fit_ref     1.097
_refine_ls_restrained_S_all     1.128
_refine_ls_number_reflns     3136
_refine_ls_number_parameters     227
_refine_ls_number_restraints     36
_refine_ls_hydrogen_treatment     constr
_refine_ls_weighting_scheme     calc
_refine_ls_weighting_details
         'calc w=1/[\s^2^(Fo^2^)+(0.0517P)^2^+0.2409P] where P=(Fo^2^+2Fc^2^)/3'
_atom_sites_solution_hydrogens     geom
_atom_sites_solution_primary     direct
_atom_sites_solution_secondary     difmap
_refine_ls_shift/su_max     0.011
_refine_ls_shift/su_mean     0.001
_refine_diff_density_max     0.232
_refine_diff_density_min     -0.420
_refine_ls_extinction_method     none
_refine_ls_extinction_coef     ?
loop_
    _atom_type_symbol
    _atom_type_description
    _atom_type_scat_dispersion_real
    _atom_type_scat_dispersion_imag
    _atom_type_scat_source
    'C' 'C' 0.0033 0.0016
                         'International Tables Vol C Tables 4.2.6.8 and 6.1.1.4'
    'H' 'H' 0.0000 0.0000
                         'International Tables Vol C Tables 4.2.6.8 and 6.1.1.4'
    'N' 'N' 0.0061 0.0033
                         'International Tables Vol C Tables 4.2.6.8 and 6.1.1.4'
    'O' 'O' 0.0106 0.0060
                         'International Tables Vol C Tables 4.2.6.8 and 6.1.1.4'
    'F' 'F' 0.0171 0.0103
                         'International Tables Vol C Tables 4.2.6.8 and 6.1.1.4'
    'S' 'S' 0.1246 0.1234
                         'International Tables Vol C Tables 4.2.6.8 and 6.1.1.4'
_computing_data_collection     'CrystalClear (Rigaku, 2005)'
_computing_cell_refinement     'CrystalClear (Rigaku, 2005)'
_computing_data_reduction     'CrystalClear (Rigaku, 2005)'
_computing_structure_solution     'SHELXS97 (Sheldrick, 2008)'
_computing_structure_refinement     'SHELXL97 (Sheldrick, 2008)'
_computing_molecular_graphics     'PLATON (Spek, 2009)'
_computing_publication_material     'SHELXTL (Sheldrick, 2008)'
loop_
    _atom_site_type_symbol
    _atom_site_label
    _atom_site_fract_x
    _atom_site_fract_y
    _atom_site_fract_z
    _atom_site_U_iso_or_equiv
    _atom_site_adp_type
    _atom_site_calc_flag
    _atom_site_refinement_flags
    _atom_site_occupancy
    _atom_site_symmetry_multiplicity
    _atom_site_disorder_assembly
    _atom_site_disorder_group
    S S1 1.05784(8) 0.72945(9) 0.37188(7) 0.03242(19) Uani d . 1 1 . .
    O O1 0.9734(2) 0.8147(3) 0.3414(2) 0.0398(4) Uani d . 1 1 . .
    O O2 1.2456(2) 0.8519(2) 0.4164(2) 0.0440(5) Uani d . 1 1 . .
    O O3 1.0035(3) 0.6558(3) 0.4750(2) 0.0532(5) Uani d . 1 1 . .
    C C11 0.9978(3) 0.5476(3) 0.1973(3) 0.0300(5) Uani d . 1 1 . .
    C C12 0.9359(3) 0.3826(3) 0.1952(3) 0.0362(6) Uani d . 1 1 . .
    H H12 0.9236 0.3679 0.2817 0.043 Uiso calc R 1 1 . .
    C C13 0.8913(4) 0.2364(3) 0.0616(3) 0.0413(6) Uani d . 1 1 . .
    H H13 0.8468 0.1234 0.0594 0.050 Uiso calc R 1 1 . .
    C C14 0.9117(3) 0.2556(3) -0.0659(3) 0.0365(6) Uani d . 1 1 . .
    H H14 0.8816 0.1559 -0.1531 0.044 Uiso calc R 1 1 . .
    C C110 1.0219(3) 0.5750(3) 0.0670(3) 0.0286(5) Uani d . 1 1 . .
    N N1 0.4697(3) 0.7605(3) 0.4315(2) 0.0360(5) Uani d . 1 1 . .
    H H1 0.3796 0.7607 0.4033 0.043 Uiso calc R 1 1 . .
    N N3 0.7062(3) 0.7706(3) 0.4334(2) 0.0339(5) Uani d . 1 1 . .
    H H3 0.7924 0.7781 0.4066 0.041 Uiso calc R 1 1 . .
    C C2 0.5853(3) 0.7790(3) 0.3630(3) 0.0352(6) Uani d . 1 1 A .
    C C4 0.4442(4) 0.7162(4) 0.6660(4) 0.0518(7) Uani d . 1 1 . .
    H H4 0.3417 0.7094 0.6641 0.062 Uiso calc R 1 1 . .
    C C5 0.5303(5) 0.7028(5) 0.7769(4) 0.0608(9) Uani d . 1 1 . .
    H H5 0.4851 0.6872 0.8528 0.073 Uiso calc R 1 1 . .
    C C6 0.6826(5) 0.7115(5) 0.7797(4) 0.0581(8) Uani d . 1 1 . .
    H H6 0.7369 0.7027 0.8579 0.070 Uiso calc R 1 1 . .
    C C7 0.7555(4) 0.7326(4) 0.6704(3) 0.0468(7) Uani d . 1 1 . .
    H H7 0.8567 0.7366 0.6718 0.056 Uiso calc R 1 1 . .
    C C8 0.6707(3) 0.7477(3) 0.5582(3) 0.0335(5) Uani d . 1 1 . .
    C C9 0.5194(3) 0.7408(3) 0.5562(3) 0.0353(6) Uani d . 1 1 . .
    C C21 0.5768(4) 0.8018(5) 0.2213(4) 0.0523(7) Uani d . 1 1 . .
    F F1 0.5176(12) 0.9023(10) 0.2234(8) 0.0857(19) Uani d PU 0.653(12) 1 A 1
    F F2 0.4588(17) 0.6460(7) 0.1027(5) 0.119(3) Uani d PU 0.653(12) 1 A 1
    F F3 0.7210(9) 0.8792(17) 0.2048(11) 0.113(3) Uani d PU 0.653(12) 1 A 1
    F F1A 0.450(2) 0.797(4) 0.1674(19) 0.114(5) Uani d PU 0.347(12) 1 A 2
    F F2A 0.590(3) 0.6822(19) 0.1208(11) 0.086(3) Uani d PU 0.347(12) 1 A 2
    F F3A 0.720(2) 0.9515(16) 0.2418(15) 0.118(6) Uani d PU 0.347(12) 1 A 2
loop_
    _atom_site_aniso_label
    _atom_site_aniso_U_11
    _atom_site_aniso_U_22
    _atom_site_aniso_U_33
    _atom_site_aniso_U_12
    _atom_site_aniso_U_13
    _atom_site_aniso_U_23
    S1 0.0354(3) 0.0412(4) 0.0305(3) 0.0274(3) 0.0148(3) 0.0162(3)
    O1 0.0412(10) 0.0540(11) 0.0460(10) 0.0373(9) 0.0240(8) 0.0255(9)
    O2 0.0311(10) 0.0428(11) 0.0480(11) 0.0247(9) 0.0066(8) 0.0066(9)
    O3 0.0827(15) 0.0612(13) 0.0382(11) 0.0485(12) 0.0333(11) 0.0294(10)
    C11 0.0283(12) 0.0354(13) 0.0308(12) 0.0195(11) 0.0136(10) 0.0162(10)
    C12 0.0424(14) 0.0436(15) 0.0357(13) 0.0274(13) 0.0205(11) 0.0245(12)
    C13 0.0527(17) 0.0303(13) 0.0433(15) 0.0215(13) 0.0205(13) 0.0214(12)
    C14 0.0407(14) 0.0325(13) 0.0369(14) 0.0204(12) 0.0153(11) 0.0164(11)
    C110 0.0250(11) 0.0332(13) 0.0311(12) 0.0174(10) 0.0121(9) 0.0162(10)
    N1 0.0281(10) 0.0427(12) 0.0436(12) 0.0242(10) 0.0138(9) 0.0189(10)
    N3 0.0331(11) 0.0426(12) 0.0399(11) 0.0274(10) 0.0193(9) 0.0212(10)
    C2 0.0352(13) 0.0353(14) 0.0383(14) 0.0233(12) 0.0143(11) 0.0143(11)
    C4 0.0491(17) 0.0541(18) 0.0566(18) 0.0284(15) 0.0328(15) 0.0261(15)
    C5 0.076(2) 0.064(2) 0.0495(18) 0.0369(19) 0.0368(17) 0.0315(17)
    C6 0.075(2) 0.067(2) 0.0467(17) 0.0448(19) 0.0222(16) 0.0333(16)
    C7 0.0507(17) 0.0555(18) 0.0481(16) 0.0368(15) 0.0179(14) 0.0270(14)
    C8 0.0351(13) 0.0331(13) 0.0366(13) 0.0214(11) 0.0159(11) 0.0154(11)
    C9 0.0336(13) 0.0346(13) 0.0404(14) 0.0205(11) 0.0171(11) 0.0164(11)
    C21 0.059(2) 0.069(2) 0.0493(18) 0.0446(18) 0.0237(16) 0.0337(17)
    F1 0.130(6) 0.112(4) 0.072(4) 0.096(4) 0.034(3) 0.056(3)
    F2 0.187(8) 0.079(3) 0.037(2) 0.052(4) 0.009(3) 0.0200(19)
    F3 0.086(4) 0.235(9) 0.130(6) 0.112(5) 0.079(4) 0.151(6)
    F1A 0.083(7) 0.238(15) 0.095(9) 0.116(9) 0.044(6) 0.108(10)
    F2A 0.161(10) 0.099(7) 0.036(4) 0.096(7) 0.043(5) 0.031(4)
    F3A 0.160(11) 0.066(5) 0.068(5) 0.016(5) 0.056(6) 0.041(4)
_geom_special_details
;
 All esds (except the esd in the dihedral angle between two l.s. planes)
 are estimated using the full covariance matrix.  The cell esds are taken
 into account individually in the estimation of esds in distances, angles
 and torsion angles; correlations between esds in cell parameters are only
 used when they are defined by crystal symmetry.  An approximate (isotropic)
 treatment of cell esds is used for estimating esds involving l.s. planes.
;
loop_
    _geom_bond_atom_site_label_1
    _geom_bond_atom_site_label_2
    _geom_bond_site_symmetry_2
    _geom_bond_distance
    _geom_bond_publ_flag
    S1 O3 . 1.435(2) ?
    S1 O2 . 1.451(2) ?
    S1 O1 . 1.4547(18) ?
    S1 C11 . 1.774(3) ?
    C11 C12 . 1.367(3) ?
    C11 C110 . 1.430(3) ?
    C12 C13 . 1.395(4) ?
    C12 H12 . 0.9300 ?
    C13 C14 . 1.366(3) ?
    C13 H13 . 0.9300 ?
    C14 C110 2_765 1.414(3) ?
    C14 H14 . 0.9300 ?
    C110 C14 2_765 1.414(3) ?
    C110 C110 2_765 1.419(5) ?
    N1 C2 . 1.321(3) ?
    N1 C9 . 1.380(3) ?
    N1 H1 . 0.8600 ?
    N3 C2 . 1.312(3) ?
    N3 C8 . 1.384(3) ?
    N3 H3 . 0.8600 ?
    C2 C21 . 1.498(4) ?
    C4 C5 . 1.369(5) ?
    C4 C9 . 1.395(4) ?
    C4 H4 . 0.9300 ?
    C5 C6 . 1.388(5) ?
    C5 H5 . 0.9300 ?
    C6 C7 . 1.373(4) ?
    C6 H6 . 0.9300 ?
    C7 C8 . 1.384(4) ?
    C7 H7 . 0.9300 ?
    C8 C9 . 1.386(3) ?
    C21 F1A . 1.223(11) ?
    C21 F3 . 1.246(7) ?
    C21 F2A . 1.311(8) ?
    C21 F2 . 1.314(6) ?
    C21 F3A . 1.314(12) ?
    C21 F1 . 1.317(6) ?
loop_
    _geom_angle_atom_site_label_1
    _geom_angle_atom_site_label_2
    _geom_angle_atom_site_label_3
    _geom_angle_site_symmetry_1
    _geom_angle_site_symmetry_3
    _geom_angle
    _geom_angle_publ_flag
    O3 S1 O2 . . 113.71(13) ?
    O3 S1 O1 . . 112.87(11) ?
    O2 S1 O1 . . 110.44(11) ?
    O3 S1 C11 . . 107.83(12) ?
    O2 S1 C11 . . 104.13(11) ?
    O1 S1 C11 . . 107.24(11) ?
    C12 C11 C110 . . 121.5(2) ?
    C12 C11 S1 . . 117.00(18) ?
    C110 C11 S1 . . 121.37(17) ?
    C11 C12 C13 . . 119.2(2) ?
    C11 C12 H12 . . 120.4 ?
    C13 C12 H12 . . 120.4 ?
    C14 C13 C12 . . 121.4(2) ?
    C14 C13 H13 . . 119.3 ?
    C12 C13 H13 . . 119.3 ?
    C13 C14 C110 . 2_765 120.9(2) ?
    C13 C14 H14 . . 119.6 ?
    C110 C14 H14 2_765 . 119.6 ?
    C14 C110 C110 2_765 2_765 118.7(3) ?
    C14 C110 C11 2_765 . 123.1(2) ?
    C110 C110 C11 2_765 . 118.3(3) ?
    C2 N1 C9 . . 107.7(2) ?
    C2 N1 H1 . . 126.2 ?
    C9 N1 H1 . . 126.2 ?
    C2 N3 C8 . . 108.1(2) ?
    C2 N3 H3 . . 126.0 ?
    C8 N3 H3 . . 126.0 ?
    N3 C2 N1 . . 111.2(2) ?
    N3 C2 C21 . . 124.5(2) ?
    N1 C2 C21 . . 124.3(2) ?
    C5 C4 C9 . . 116.0(3) ?
    C5 C4 H4 . . 122.0 ?
    C9 C4 H4 . . 122.0 ?
    C4 C5 C6 . . 122.2(3) ?
    C4 C5 H5 . . 118.9 ?
    C6 C5 H5 . . 118.9 ?
    C7 C6 C5 . . 121.9(3) ?
    C7 C6 H6 . . 119.0 ?
    C5 C6 H6 . . 119.0 ?
    C6 C7 C8 . . 116.5(3) ?
    C6 C7 H7 . . 121.7 ?
    C8 C7 H7 . . 121.7 ?
    N3 C8 C7 . . 132.2(2) ?
    N3 C8 C9 . . 106.2(2) ?
    C7 C8 C9 . . 121.5(2) ?
    N1 C9 C8 . . 106.8(2) ?
    N1 C9 C4 . . 131.4(3) ?
    C8 C9 C4 . . 121.7(3) ?
    F1A C21 F2A . . 110.9(8) ?
    F3 C21 F2 . . 112.5(5) ?
    F1A C21 F3A . . 109.7(11) ?
    F2A C21 F3A . . 99.4(8) ?
    F3 C21 F1 . . 106.2(5) ?
    F2 C21 F1 . . 103.2(5) ?
    F3 C21 C2 . . 113.7(4) ?
    F2 C21 C2 . . 110.7(3) ?
    F1 C21 C2 . . 109.8(4) ?
loop_
    _geom_torsion_atom_site_label_1
    _geom_torsion_atom_site_label_2
    _geom_torsion_atom_site_label_3
    _geom_torsion_atom_site_label_4
    _geom_torsion_site_symmetry_1
    _geom_torsion_site_symmetry_2
    _geom_torsion_site_symmetry_3
    _geom_torsion_site_symmetry_4
    _geom_torsion
    _geom_torsion_publ_flag
    O3 S1 C11 C12 . . . . -8.3(2) ?
    O2 S1 C11 C12 . . . . 112.8(2) ?
    O1 S1 C11 C12 . . . . -130.1(2) ?
    O3 S1 C11 C110 . . . . 174.97(18) ?
    O2 S1 C11 C110 . . . . -63.9(2) ?
    O1 S1 C11 C110 . . . . 53.2(2) ?
    C110 C11 C12 C13 . . . . -1.5(4) ?
    S1 C11 C12 C13 . . . . -178.29(19) ?
    C11 C12 C13 C14 . . . . 1.4(4) ?
    C12 C13 C14 C110 . . . 2_765 -0.4(4) ?
    C12 C11 C110 C14 . . . 2_765 -179.0(2) ?
    S1 C11 C110 C14 . . . 2_765 -2.3(3) ?
    C12 C11 C110 C110 . . . 2_765 0.6(4) ?
    S1 C11 C110 C110 . . . 2_765 177.3(2) ?
    C8 N3 C2 N1 . . . . -0.9(3) ?
    C8 N3 C2 C21 . . . . -179.5(2) ?
    C9 N1 C2 N3 . . . . 0.7(3) ?
    C9 N1 C2 C21 . . . . 179.3(2) ?
    C9 C4 C5 C6 . . . . -0.5(5) ?
    C4 C5 C6 C7 . . . . -0.6(5) ?
    C5 C6 C7 C8 . . . . 1.0(5) ?
    C2 N3 C8 C7 . . . . -179.3(3) ?
    C2 N3 C8 C9 . . . . 0.7(3) ?
    C6 C7 C8 N3 . . . . 179.7(3) ?
    C6 C7 C8 C9 . . . . -0.4(4) ?
    C2 N1 C9 C8 . . . . -0.2(3) ?
    C2 N1 C9 C4 . . . . -179.7(3) ?
    N3 C8 C9 N1 . . . . -0.3(3) ?
    C7 C8 C9 N1 . . . . 179.8(2) ?
    N3 C8 C9 C4 . . . . 179.2(2) ?
    C7 C8 C9 C4 . . . . -0.7(4) ?
    C5 C4 C9 N1 . . . . -179.5(3) ?
    C5 C4 C9 C8 . . . . 1.1(4) ?
    N3 C2 C21 F1A . . . . 176.3(14) ?
    N1 C2 C21 F1A . . . . -2.1(15) ?
    N3 C2 C21 F3 . . . . -25.8(8) ?
    N1 C2 C21 F3 . . . . 155.8(7) ?
    N3 C2 C21 F2A . . . . 50.4(10) ?
    N1 C2 C21 F2A . . . . -128.0(10) ?
    N3 C2 C21 F2 . . . . 101.9(8) ?
    N1 C2 C21 F2 . . . . -76.5(8) ?
    N3 C2 C21 F3A . . . . -58.3(10) ?
    N1 C2 C21 F3A . . . . 123.3(10) ?
    N3 C2 C21 F1 . . . . -144.7(5) ?
    N1 C2 C21 F1 . . . . 36.9(6) ?
loop_
    _geom_hbond_atom_site_label_D
    _geom_hbond_atom_site_label_H
    _geom_hbond_atom_site_label_A
    _geom_hbond_site_symmetry_A
    _geom_hbond_distance_DH
    _geom_hbond_distance_HA
    _geom_hbond_distance_DA
    _geom_hbond_angle_DHA
    N3 H3 O1 . 0.86 1.81 2.661(3) 172
    N1 H1 O2 1_455 0.86 1.84 2.650(3) 155
    C12 H12 O3 2_766 0.93 2.55 3.440(3) 159
data_global
_journal_date_recd_electronic     2011-12-29
_journal_date_accepted     2012-01-01
_journal_name_full     'Acta Crystallographica, Section E'
_journal_year     2012
_journal_volume     68
_journal_issue      2
_journal_page_first     o342
_journal_page_last     o342
_journal_paper_category     QO
_journal_paper_doi     10.1107/S1600536812000049
_journal_coeditor_code     GO2042
_publ_contact_author_name     'Ming-Liang Liu'
_publ_contact_author_address
;
College of Chemistry and Chemical Engineering, Southeast University
Nanjing 211189, People's Republic of China
;
_publ_contact_author_email     jgsdxlml@163.com
_publ_contact_author_fax     ?
_publ_contact_author_phone     ?
_publ_section_title
;
Bis(2-trifluoromethyl-1<i>H</i>-benzimidazol-3-ium) naphthalene-1,5-disulfonate
;
loop_
    _publ_author_name
    _publ_author_address
    'Liu, Ming-Liang'
;
Ordered Matter Science Research Center, Southeast University,
Nanjing 211189, People's Republic of China
;
