# Supplementary material for: Bis(2-trifluoro­methyl-1H-benzimidazol-3-ium) naphthalene-1,5-disulfonate
Source: Acta Crystallogr Sect E Struct Rep Online. 2012 Jan 11;68(Pt 2):o342. doi: 10.1107/S1600536812000049 (PMC3275026; doi:10.1107/S1600536812000049)
Supplement: Supplementary file 2 [file e-68-0o342-Isup2.hkl]

# 
# h,k,l, Fc-squared, Fo-squared, sigma(Fo-squared) and status flag 
# 
data_I
_shelx_title ' q in P-1' 
_shelx_refln_list_code          4 
_shelx_F_calc_maximum      136.83 
_exptl_crystal_F_000       336.00 
_reflns_d_resolution_high  0.7701 
 
loop_ 
 _symmetry_equiv_pos_as_xyz 
 'x, y, z' 
 '-x, -y, -z' 
 
_cell_length_a     9.3910 
_cell_length_b     9.4943 
_cell_length_c     9.9761 
_cell_angle_alpha 109.315 
_cell_angle_beta   96.865 
_cell_angle_gamma 119.587 
 
_shelx_F_squared_multiplier     1.000 
 
loop_ 
 _refln_index_h 
 _refln_index_k 
 _refln_index_l 
 _refln_F_squared_calc 
 _refln_F_squared_meas 
 _refln_F_squared_sigma 
 _refln_observed_status 
   2   0   0     6476.66     6323.51     58.22 o 
   3   0   0      655.74      752.54     25.97 o 
   4   0   0     1958.68     2100.25     33.74 o 
   5   0   0       98.42       96.22      2.58 o 
   6   0   0       43.92       46.62      3.50 o 
   7   0   0        0.01        0.82      4.38 o 
   8   0   0       18.39       21.00      4.07 o 
   9   0   0        0.46        1.91      2.51 o 
 -10   1   0       14.91       11.25      4.08 o 
  -9   1   0       10.23        9.46      3.22 o 
  -8   1   0       49.31       45.51      5.88 o 
  -7   1   0        0.36       -1.15      1.15 o 
  -6   1   0      318.72      318.81     16.68 o 
  -5   1   0      780.14      780.51     19.59 o 
  -4   1   0       90.79      101.89      3.19 o 
  -3   1   0     4175.28     3260.03    106.86 o 
  -2   1   0    13096.30     9606.34    136.63 o 
   1   1   0     2152.62     2098.51     12.69 o 
   2   1   0      315.58      286.22      4.64 o 
   3   1   0      354.07      309.94      9.17 o 
   4   1   0       39.41       36.87      2.06 o 
   5   1   0       81.88       91.02      4.75 o 
   6   1   0        5.24        9.18      3.30 o 
   7   1   0        0.78        1.38      2.01 o 
   8   1   0       11.35        4.81      3.56 o 
   9   1   0        0.33        1.99      3.21 o 
 -10   2   0       33.79       33.16      6.92 o 
  -9   2   0        2.75        4.09      2.41 o 
  -8   2   0      479.07      480.65     23.05 o 
  -7   2   0      283.52      256.11      6.95 o 
  -6   2   0      432.59      428.07      9.70 o 
  -5   2   0     1368.74     1517.21     27.29 o 
  -4   2   0       95.67      102.91      4.04 o 
  -3   2   0     1003.92     1190.49     51.96 o 
  -2   2   0     1284.05     1257.28     38.29 o 
  -1   2   0     1126.18     1110.02     12.70 o 
   0   2   0    18722.10    15649.05    182.72 o 
   1   2   0      183.59      233.60      8.25 o 
   2   2   0      645.45      661.20     15.83 o 
   3   2   0      318.23      335.59     10.24 o 
   4   2   0      141.89      144.97      5.99 o 
   5   2   0       33.86       36.06      3.46 o 
   6   2   0       11.50        8.58      4.52 o 
   7   2   0        0.19        2.06      2.35 o 
   8   2   0        6.38        7.49      4.90 o 
 -11   3   0       14.37       14.38      4.02 o 
 -10   3   0      122.50      109.08      7.77 o 
  -9   3   0       22.82       19.41      3.12 o 
  -8   3   0      208.26      213.21      7.12 o 
  -7   3   0      106.94      104.50      3.83 o 
  -6   3   0        7.54       10.02      1.48 o 
  -5   3   0       11.16        8.74      1.06 o 
  -4   3   0        6.69       20.21      1.16 o 
  -3   3   0      863.52      780.96     11.15 o 
  -2   3   0     2723.25     2766.67     37.69 o 
  -1   3   0      376.83      449.80     10.22 o 
   0   3   0       29.01       29.50      1.27 o 
   1   3   0       65.70       72.07      5.63 o 
   2   3   0       59.16       66.24      4.34 o 
   3   3   0      235.38      219.19      8.53 o 
   4   3   0       36.85       36.17      8.40 o 
   5   3   0       66.33       65.06      4.65 o 
   6   3   0        1.47        5.22      2.67 o 
   7   3   0       10.05       22.12      5.28 o 
 -11   4   0        0.98       -0.88      2.51 o 
 -10   4   0        7.56       13.16      2.32 o 
  -9   4   0       25.95       20.54      2.39 o 
  -8   4   0      611.35      618.49     16.19 o 
  -7   4   0      162.14      160.50      7.77 o 
  -6   4   0      290.02      303.65     34.07 o 
  -5   4   0      589.61      636.02     13.70 o 
  -4   4   0      398.44      423.66     20.59 o 
  -3   4   0      359.81      370.92      6.47 o 
  -2   4   0       34.47       32.00      2.09 o 
  -1   4   0        1.51        3.40      2.13 o 
   0   4   0     1099.42     1223.21    188.79 o 
   1   4   0       45.09       47.68      1.73 o 
   2   4   0       79.61       80.49      4.36 o 
   3   4   0       97.07      102.35      6.24 o 
   4   4   0        0.09       -0.87      3.12 o 
   5   4   0       21.60       24.70      3.71 o 
   6   4   0        0.51        6.60      3.61 o 
 -11   5   0        0.86        2.24      2.06 o 
 -10   5   0       97.63       97.22      9.42 o 
  -9   5   0       25.42       25.01      2.59 o 
  -8   5   0        0.03        5.27      2.40 o 
  -7   5   0       10.67       18.11      3.09 o 
  -6   5   0      109.24      105.37      4.76 o 
  -5   5   0       39.08       49.77      1.89 o 
  -4   5   0      286.14      275.60      5.85 o 
  -3   5   0      546.32      520.70     10.39 o 
  -2   5   0      390.13      418.87      8.76 o 
  -1   5   0      331.99      379.08     17.00 o 
   0   5   0       11.64        9.84      1.03 o 
   1   5   0       19.43       20.06      2.64 o 
   2   5   0      136.00      146.54      7.56 o 
   3   5   0      215.45      211.48     15.41 o 
   4   5   0        8.39       12.21      4.15 o 
   5   5   0       24.91       24.08      4.45 o 
   6   5   0        5.87        3.81      3.36 o 
 -12   6   0        1.06        4.72      5.48 o 
 -11   6   0        3.05        4.50      2.69 o 
 -10   6   0       32.58       28.57      2.74 o 
  -9   6   0        7.86       11.75      1.85 o 
  -8   6   0      479.51      509.28     52.12 o 
  -7   6   0      173.65      162.87      4.84 o 
  -6   6   0      206.43      204.42      5.60 o 
  -5   6   0     1189.20     1247.78     26.04 o 
  -4   6   0       59.23       63.78      8.20 o 
  -3   6   0       54.25       63.64      3.11 o 
  -2   6   0       39.60       42.23      3.22 o 
  -1   6   0       11.69       14.15      2.85 o 
   0   6   0      351.39      329.79     19.68 o 
   1   6   0       41.76       46.58      4.37 o 
   2   6   0       40.42       38.61      3.93 o 
   3   6   0       13.73       12.54      3.13 o 
   4   6   0        2.51        4.55      4.37 o 
 -12   7   0        0.37        3.22      5.48 o 
 -11   7   0       10.43       12.61      7.70 o 
 -10   7   0      137.64      131.97      9.04 o 
  -9   7   0       13.19       14.33      2.19 o 
  -8   7   0        1.78        2.87      1.52 o 
  -7   7   0       41.65       48.79      3.19 o 
  -6   7   0       35.42       38.44      2.34 o 
  -5   7   0       93.65       88.95      3.61 o 
  -4   7   0      257.54      234.95     19.01 o 
  -3   7   0      522.71      530.26     14.67 o 
  -2   7   0      136.48      132.60      9.79 o 
  -1   7   0       72.47       68.49      3.64 o 
   0   7   0       38.43       38.61      7.52 o 
   1   7   0       17.91       21.16      4.35 o 
   2   7   0       18.41       19.71      3.90 o 
   3   7   0       21.01       21.77      4.35 o 
 -11   8   0       13.49       20.39      5.75 o 
 -10   8   0       13.73       20.82      4.65 o 
  -9   8   0        3.38        3.57      2.31 o 
  -8   8   0      181.09      180.04      9.32 o 
  -7   8   0      230.81      240.30     14.12 o 
  -6   8   0      242.07      221.29      8.46 o 
  -5   8   0      855.01      874.78     22.91 o 
  -4   8   0       76.00       84.53      4.32 o 
  -3   8   0      123.52      112.36     11.01 o 
  -2   8   0        8.68       10.83      5.62 o 
  -1   8   0       13.38       12.23      3.12 o 
   0   8   0       57.35       57.13      5.99 o 
   1   8   0        6.85       12.55      8.87 o 
   2   8   0        0.90        2.78      3.11 o 
 -11   9   0       57.47       62.35      9.13 o 
 -10   9   0      221.70      212.98     12.46 o 
  -9   9   0       47.61       47.21      4.62 o 
  -8   9   0       93.88      104.22      7.90 o 
  -7   9   0      229.44      204.66     14.19 o 
  -6   9   0       38.52       43.78      4.34 o 
  -5   9   0       10.96       25.61      2.81 o 
  -4   9   0        4.56       10.23      2.27 o 
  -3   9   0       56.51       46.83      3.60 o 
  -2   9   0       26.10       26.09      4.25 o 
  -1   9   0       26.76       33.28      6.80 o 
   0   9   0        5.51        9.66      4.01 o 
 -11  10   0       80.56       71.24     13.33 o 
 -10  10   0       26.46       36.34      7.17 o 
  -9  10   0      150.50      143.21     10.19 o 
  -8  10   0        0.27        1.01      2.49 o 
  -7  10   0        7.78       19.28      4.20 o 
  -6  10   0        9.04        7.54      7.49 o 
  -5  10   0       60.61       67.11      4.45 o 
  -4  10   0        1.34        6.97      2.39 o 
  -3  10   0       10.78       17.12      4.91 o 
  -2  10   0        0.02        3.09      3.79 o 
  -1  10   0        0.95        6.77      4.07 o 
  -9  11   0        4.62        2.65      5.69 o 
  -8  11   0        6.13        9.10      4.00 o 
  -7  11   0       47.12       43.04      6.26 o 
  -6  11   0        0.53       -0.62      6.96 o 
  -5  11   0       11.10       14.46      5.75 o 
  -4  11   0        6.14        4.64      5.67 o 
   3 -11   1        0.33       -2.29      5.10 o 
   4 -11   1        0.26       -0.52      4.50 o 
   5 -11   1       18.00       21.45      4.80 o 
   6 -11   1       10.34       10.65      5.60 o 
   7 -11   1       19.35       21.41      4.81 o 
   8 -11   1        3.43        3.53      3.01 o 
   9 -11   1       19.22       18.46      7.71 o 
  10 -11   1       37.63       39.86      8.75 o 
   1 -10   1        1.53        2.06      6.12 o 
   2 -10   1        0.01        5.22      2.71 o 
   3 -10   1        3.09       -2.27      2.27 o 
   4 -10   1        0.10        2.45      1.82 o 
   5 -10   1        1.09        2.49      3.17 o 
   6 -10   1        5.14        6.75      3.23 o 
   7 -10   1       43.91       42.87      5.25 o 
   8 -10   1       47.00       46.34      6.42 o 
   9 -10   1        1.49        1.74      3.86 o 
  10 -10   1       42.21       39.20      5.87 o 
  11 -10   1       17.26        8.72      6.98 o 
  -1  -9   1        4.31        7.87      3.91 o 
   0  -9   1        4.47        2.38      3.40 o 
   1  -9   1       29.63       30.40      4.62 o 
   2  -9   1       24.18       22.97      5.76 o 
   3  -9   1        1.15        0.77      1.52 o 
   4  -9   1       12.07       12.62      3.06 o 
   5  -9   1      154.82      145.49     12.97 o 
   6  -9   1       32.95       38.58      6.54 o 
   7  -9   1        5.00       11.83      3.20 o 
   8  -9   1       46.96       47.27      5.37 o 
   9  -9   1        9.53        9.63      6.54 o 
  10  -9   1       33.45       31.50      5.15 o 
  11  -9   1       47.62       59.78      8.30 o 
  -2  -8   1        2.26        3.88      2.98 o 
  -1  -8   1       20.66       23.24      3.97 o 
   0  -8   1       11.57       21.97      3.60 o 
   1  -8   1        5.17        3.01      1.52 o 
   2  -8   1        1.64        1.99      2.59 o 
   3  -8   1       38.50       34.88      5.48 o 
   4  -8   1        0.02        1.56      2.45 o 
   5  -8   1        1.80        1.66      1.13 o 
   6  -8   1        3.52        5.80      2.66 o 
   7  -8   1       30.68       39.59      4.22 o 
   8  -8   1       44.95       44.80      4.21 o 
   9  -8   1        0.02        0.24      3.27 o 
  10  -8   1       32.36       48.95      9.28 o 
  11  -8   1        2.44        2.06      3.05 o 
  -4  -7   1        1.20        0.49      2.73 o 
  -3  -7   1       10.85       13.49      4.06 o 
  -2  -7   1       12.09       11.30      4.99 o 
  -1  -7   1        0.23       -2.13      2.13 o 
   0  -7   1       21.65       24.25      2.17 o 
   1  -7   1       37.69       35.39      6.04 o 
   2  -7   1        3.46        3.95      1.38 o 
   3  -7   1       37.00       36.16      2.25 o 
   4  -7   1       67.49       65.22      2.80 o 
   5  -7   1      475.04      462.89     10.89 o 
   6  -7   1        6.48        5.77      1.21 o 
   7  -7   1       11.60       10.16      2.77 o 
   8  -7   1       77.30       76.99      5.14 o 
   9  -7   1       47.54       63.43     12.33 o 
  10  -7   1       81.76       72.95     17.73 o 
  11  -7   1       35.79       28.55      4.48 o 
  -5  -6   1        4.32        6.45      4.57 o 
  -4  -6   1        0.31       -0.86      2.38 o 
  -3  -6   1        0.96        3.90      2.34 o 
  -2  -6   1        4.49       11.47      2.54 o 
  -1  -6   1       41.59       45.39      5.52 o 
   0  -6   1        1.30        2.29      2.09 o 
   1  -6   1       35.31       36.39      2.68 o 
   2  -6   1       63.98       66.84      2.75 o 
   3  -6   1        0.10       -0.85      0.89 o 
   4  -6   1        0.31        5.33      1.05 o 
   5  -6   1      411.38      456.36      9.31 o 
   6  -6   1       26.46       30.74      1.66 o 
   7  -6   1      131.43      144.92      7.01 o 
   8  -6   1      187.82      209.64     31.07 o 
   9  -6   1       87.73       91.39      7.04 o 
  10  -6   1       27.39       27.41      4.95 o 
  11  -6   1        0.60       13.39      8.72 o 
  -6  -5   1       13.95       21.39      4.64 o 
  -5  -5   1       32.97       33.08      4.67 o 
  -4  -5   1        9.12       10.76      3.12 o 
  -3  -5   1      186.72      176.98      9.22 o 
  -2  -5   1       56.22       49.04      3.59 o 
  -1  -5   1        0.10        2.78      0.98 o 
   0  -5   1        1.68        5.66      1.74 o 
   1  -5   1       49.95       57.79      3.32 o 
   2  -5   1        1.47        2.32      0.84 o 
   3  -5   1      297.09      276.00      7.96 o 
   4  -5   1      220.21      206.96      4.20 o 
   5  -5   1      212.16      206.93     10.19 o 
   6  -5   1      282.63      292.02     10.81 o 
   7  -5   1      148.37      147.90     17.33 o 
   8  -5   1      141.90      141.93      5.30 o 
   9  -5   1        5.87        7.04      3.21 o 
  10  -5   1       67.06       55.67      4.20 o 
  11  -5   1       26.02       32.64      4.98 o 
  -7  -4   1       30.65       32.33      6.12 o 
  -6  -4   1        0.27        3.08      2.73 o 
  -5  -4   1       68.20       63.37     10.22 o 
  -4  -4   1       18.75      106.00     55.84 o 
  -3  -4   1        0.03        5.81      6.09 o 
  -2  -4   1        6.49        8.07      0.78 o 
  -1  -4   1      160.28      177.68      4.68 o 
   0  -4   1        5.07        4.00      0.74 o 
   1  -4   1      259.64      367.99     46.59 o 
   2  -4   1      189.28      182.76      3.38 o 
   3  -4   1      353.38      420.19     10.23 o 
   4  -4   1       17.00       16.70      1.51 o 
   5  -4   1      321.09      374.88      7.30 o 
   6  -4   1        2.82        7.02      1.13 o 
   7  -4   1      324.85      345.06      9.05 o 
   8  -4   1      650.46      612.63     16.28 o 
   9  -4   1      184.80      199.80      7.53 o 
  10  -4   1      185.80      156.08      7.17 o 
  11  -4   1       80.16       65.98      9.92 o 
  -8  -3   1        0.43       -0.27      4.99 o 
  -7  -3   1        9.16       10.50      3.14 o 
  -6  -3   1        0.84       -0.76      2.14 o 
  -5  -3   1       50.69       62.94      4.76 o 
  -4  -3   1        7.54       12.02      2.17 o 
  -3  -3   1      243.12      241.24      8.17 o 
  -2  -3   1        9.68        7.14      1.65 o 
  -1  -3   1       51.84       68.62      3.51 o 
   0  -3   1       27.98       31.46      2.34 o 
   1  -3   1      225.04      219.44      3.49 o 
   2  -3   1        4.21        1.77      1.33 o 
   3  -3   1      800.82      774.65     23.44 o 
   4  -3   1      617.27      639.73     10.38 o 
   5  -3   1      218.37      220.62      6.12 o 
   6  -3   1     1277.03     1264.14     52.30 o 
   7  -3   1      590.69      561.57     13.82 o 
   8  -3   1      390.31      429.12     12.28 o 
   9  -3   1      129.34      111.24      6.06 o 
  10  -3   1        6.31        8.03      2.86 o 
  11  -3   1       12.76       10.98      4.15 o 
  -8  -2   1        4.97        2.05      2.89 o 
  -7  -2   1        4.34        4.20      2.73 o 
  -6  -2   1       20.40       13.23      2.64 o 
  -5  -2   1       28.68       20.81      3.96 o 
  -4  -2   1        9.20        9.65      0.62 o 
  -3  -2   1      654.13      670.62     12.40 o 
  -2  -2   1      123.01      136.90      2.72 o 
  -1  -2   1      100.10      113.42      3.63 o 
   0  -2   1      223.81      222.26      6.24 o 
   1  -2   1     2021.46     1896.48     13.54 o 
   2  -2   1     1357.62     1414.29     11.37 o 
   3  -2   1       72.44       53.42      1.22 o 
   4  -2   1      863.92      761.24     75.71 o 
   5  -2   1      774.70      778.68     14.70 o 
   6  -2   1      184.53      191.11      5.24 o 
   7  -2   1        1.60        0.86      1.59 o 
   8  -2   1      129.69      117.05      6.04 o 
   9  -2   1        5.48        2.77      2.27 o 
  10  -2   1       32.36       29.37      5.02 o 
  -9  -1   1        0.01        0.96      3.27 o 
  -8  -1   1        0.48        3.76      2.72 o 
  -7  -1   1       31.51       38.16      4.28 o 
  -6  -1   1        0.70        0.98      1.55 o 
  -5  -1   1      474.39      462.12     31.13 o 
  -4  -1   1      125.20      114.08      3.73 o 
  -3  -1   1      177.16      166.15      2.99 o 
  -2  -1   1      379.53      371.54      8.30 o 
  -1  -1   1      201.15      199.99      4.74 o 
   1  -1   1      489.85      441.06      4.29 o 
   2  -1   1     2409.80     2364.72     54.86 o 
   3  -1   1      510.13      582.08      8.69 o 
   4  -1   1      460.22      504.69     12.68 o 
   5  -1   1       12.65        7.34      1.01 o 
   6  -1   1      194.92      196.25      9.15 o 
   7  -1   1        2.27        3.53      1.15 o 
   8  -1   1        9.61       12.68      2.74 o 
   9  -1   1       40.62       39.00      5.16 o 
  10  -1   1        1.96        2.94      3.52 o 
 -10   0   1        2.94        4.21      3.66 o 
  -9   0   1       62.52       54.56      5.89 o 
  -8   0   1        4.51        3.34      4.97 o 
  -7   0   1       51.75       46.62      2.26 o 
  -6   0   1       16.34       17.99      2.26 o 
  -5   0   1       16.58       16.97      1.62 o 
  -4   0   1      380.94      425.25      7.58 o 
  -3   0   1      612.34      663.14     18.03 o 
  -2   0   1      264.36      257.27      4.10 o 
   1   0   1       42.84       35.65      1.63 o 
   2   0   1      156.66      144.74      3.00 o 
   3   0   1       87.01       70.33      2.99 o 
   4   0   1      816.87      898.95     14.92 o 
   5   0   1       14.35       11.76      0.96 o 
   6   0   1        7.21       10.03      2.36 o 
   7   0   1        0.30       -0.46      2.67 o 
   8   0   1       67.67       62.40      5.58 o 
   9   0   1        0.11        2.20      2.81 o 
 -10   1   1       30.02       34.21      5.21 o 
  -9   1   1       14.76       20.80      3.79 o 
  -8   1   1      103.65       98.42      4.08 o 
  -7   1   1        0.18       -0.04      0.99 o 
  -6   1   1        9.59       10.94      2.25 o 
  -5   1   1      226.23      251.44      5.34 o 
  -4   1   1       25.39       36.05      1.60 o 
  -3   1   1      158.35      123.10      8.14 o 
  -2   1   1     1814.99     1729.51     33.96 o 
  -1   1   1      189.68      140.21      2.48 o 
   0   1   1      682.22      642.95      7.93 o 
   1   1   1     1398.94     1403.95     22.18 o 
   2   1   1      233.58      226.17      5.72 o 
   3   1   1       76.85       84.07      7.22 o 
   4   1   1       22.97       41.49      2.79 o 
   5   1   1       18.21       17.94      2.42 o 
   6   1   1      111.16      104.57      9.38 o 
   7   1   1        0.57       -0.42      2.32 o 
   8   1   1        5.42        9.84      3.85 o 
 -11   2   1        1.56        2.27      3.53 o 
 -10   2   1        0.09        1.12      2.80 o 
  -9   2   1       29.88       42.03      5.74 o 
  -8   2   1        0.17       11.87      2.06 o 
  -7   2   1       98.39      108.13     10.39 o 
  -6   2   1        4.98        4.05      0.95 o 
  -5   2   1      250.86      265.42      5.56 o 
  -4   2   1      752.92      783.93     43.15 o 
  -3   2   1       88.72      106.77      1.95 o 
  -2   2   1        5.79       10.61      0.54 o 
  -1   2   1     1284.23     1193.23     14.96 o 
   0   2   1     8455.80     8074.41    104.01 o 
   1   2   1       43.49       55.23      0.92 o 
   2   2   1      339.22      340.18      9.31 o 
   3   2   1      210.83      187.98      7.05 o 
   4   2   1      804.33      888.60     50.71 o 
   5   2   1        0.75       -2.24      2.28 o 
   6   2   1        2.21        5.60      2.96 o 
   7   2   1        6.81       14.14      4.10 o 
   8   2   1       24.44       29.28      7.90 o 
 -11   3   1       35.55       42.90     14.22 o 
 -10   3   1       56.79       65.86      4.54 o 
  -9   3   1       20.98       18.66      2.38 o 
  -8   3   1      427.28      478.79     13.17 o 
  -7   3   1        9.34        9.22      1.43 o 
  -6   3   1       14.67       18.88      1.42 o 
  -5   3   1      162.60      142.65      9.42 o 
  -4   3   1     1121.21     1225.85     25.38 o 
  -3   3   1      656.38      662.00     38.41 o 
  -2   3   1     1732.61     1706.01     25.41 o 
  -1   3   1      277.57      251.19      9.49 o 
   0   3   1      106.70      129.85      4.36 o 
   1   3   1     1736.29     1701.53     34.60 o 
   2   3   1      126.22      118.93      5.14 o 
   3   3   1       10.17       14.62      4.63 o 
   4   3   1       25.32       26.93      4.19 o 
   5   3   1       18.18       29.96      3.78 o 
   6   3   1       54.27       49.02      5.86 o 
   7   3   1       29.76       30.20      4.83 o 
 -11   4   1        2.51        0.19      1.81 o 
 -10   4   1        8.13        5.24      2.29 o 
  -9   4   1        1.35        3.72      1.54 o 
  -8   4   1      201.13      205.18      6.45 o 
  -7   4   1      118.49      111.06      5.95 o 
  -6   4   1        3.65        1.51      0.79 o 
  -5   4   1      535.53      520.47     51.98 o 
  -4   4   1      178.47      183.88     10.25 o 
  -3   4   1      420.23      398.41      7.98 o 
  -2   4   1       26.32       36.11      3.08 o 
  -1   4   1     1216.92     1240.02     22.40 o 
   0   4   1     1169.68     1173.62     30.70 o 
   1   4   1       80.58       83.45      5.38 o 
   2   4   1      379.61      386.23     13.92 o 
   3   4   1      213.06      215.24      9.87 o 
   4   4   1      308.56      316.31     14.80 o 
   5   4   1       42.92       45.39      5.46 o 
   6   4   1       52.76       53.50      6.47 o 
 -11   5   1        0.49        1.44      1.89 o 
 -10   5   1      131.63      123.13      5.82 o 
  -9   5   1       13.96       12.59      1.77 o 
  -8   5   1      234.02      230.89      6.87 o 
  -7   5   1       16.87       17.21      2.02 o 
  -6   5   1       59.91       62.32      2.73 o 
  -5   5   1       50.71       49.23      2.15 o 
  -4   5   1      368.09      392.57     16.96 o 
  -3   5   1      140.10      135.26      4.84 o 
  -2   5   1      281.86      293.41     10.77 o 
  -1   5   1        0.07        0.79      0.87 o 
   0   5   1       66.48       58.86      2.18 o 
   1   5   1      842.79      811.82     27.72 o 
   2   5   1      122.15      117.12      6.29 o 
   3   5   1       27.39       40.12      5.15 o 
   4   5   1       25.85       25.81      4.22 o 
   5   5   1        4.18        0.59      4.56 o 
 -12   6   1        0.03        0.55      3.47 o 
 -11   6   1        0.75       -1.13      2.43 o 
 -10   6   1        5.24        3.12      1.58 o 
  -9   6   1        0.27        2.47      1.55 o 
  -8   6   1      405.66      375.64     11.37 o 
  -7   6   1       22.11       23.58      3.39 o 
  -6   6   1      113.17      111.41      4.04 o 
  -5   6   1      696.71      672.60     15.61 o 
  -4   6   1      355.33      328.78      8.54 o 
  -3   6   1      530.05      528.05     12.84 o 
  -2   6   1       77.53       81.49      3.52 o 
  -1   6   1     1495.27     1493.26     47.68 o 
   0   6   1       25.70       24.87      7.06 o 
   1   6   1      211.81      207.43     10.00 o 
   2   6   1        2.18        2.59      2.30 o 
   3   6   1        1.82       10.17     11.02 o 
   4   6   1       17.23       13.49      4.52 o 
 -12   7   1        0.20        4.12      4.15 o 
 -11   7   1        1.78        8.18      5.15 o 
 -10   7   1      205.61      176.85      8.32 o 
  -9   7   1       39.06       49.49      6.28 o 
  -8   7   1       81.73       76.99      3.61 o 
  -7   7   1      195.69      185.43     10.49 o 
  -6   7   1      128.63      131.36      4.87 o 
  -5   7   1      407.85      422.82     11.59 o 
  -4   7   1      170.58      175.47      6.21 o 
  -3   7   1      168.98      162.21      5.77 o 
  -2   7   1        2.73        1.51      1.31 o 
  -1   7   1      175.66      159.92     11.30 o 
   0   7   1        0.02        4.43      1.93 o 
   1   7   1       64.49       65.02      5.94 o 
   2   7   1        0.12       -0.72      2.73 o 
   3   7   1        0.82       -3.08      6.23 o 
 -11   8   1       35.05       30.56      7.99 o 
 -10   8   1        1.46        5.03      3.05 o 
  -9   8   1       29.79       30.92      2.91 o 
  -8   8   1       13.02       12.50      2.02 o 
  -7   8   1       38.81       47.77      3.26 o 
  -6   8   1        7.11        6.33      2.01 o 
  -5   8   1      107.27      108.80      5.06 o 
  -4   8   1       13.23       16.72      4.38 o 
  -3   8   1       18.28       20.88      2.87 o 
  -2   8   1        0.76        2.46      1.71 o 
  -1   8   1      257.03      228.86     13.47 o 
   0   8   1       36.17       21.57      4.44 o 
   1   8   1        6.35       12.13     10.76 o 
 -11   9   1        3.55       11.37      5.18 o 
 -10   9   1       32.38       28.79      6.38 o 
  -9   9   1       18.06       19.62      5.53 o 
  -8   9   1        1.01       -0.22      1.60 o 
  -7   9   1       23.53       29.97      2.91 o 
  -6   9   1        0.25       -1.82      1.82 o 
  -5   9   1        2.71        3.36      2.57 o 
  -4   9   1        0.98        1.91      1.90 o 
  -3   9   1       10.76       13.33      3.08 o 
  -2   9   1        8.83        5.78      3.63 o 
  -1   9   1        0.11        2.90      3.12 o 
   0   9   1       10.59       15.04      4.49 o 
 -10  10   1        0.90        7.88      4.78 o 
  -9  10   1       21.94       24.40      6.05 o 
  -8  10   1        3.93        4.64      3.12 o 
  -7  10   1        0.03       -2.95      2.95 o 
  -6  10   1        1.27        1.38      2.00 o 
  -5  10   1       43.83       44.15      5.98 o 
  -4  10   1        0.10       -0.41      2.56 o 
  -3  10   1       25.30       19.85      5.97 o 
  -2  10   1       13.20       16.56      7.96 o 
  -9  11   1        3.08        8.40      6.02 o 
  -8  11   1        3.53        4.23      5.86 o 
  -7  11   1       25.54       37.29      9.32 o 
  -6  11   1        0.20       -3.78      3.78 o 
  -5  11   1        2.16        7.39      5.97 o 
   6 -12   2        3.35        7.01      5.93 o 
   7 -12   2       12.79       26.41      5.94 o 
   2 -11   2       15.28       19.52      6.35 o 
   3 -11   2       15.00       23.78      7.90 o 
   4 -11   2        8.88       14.49      8.00 o 
   5 -11   2       43.57       42.10      6.11 o 
   6 -11   2       51.20       53.47      6.01 o 
   7 -11   2        5.94        9.02      3.98 o 
   8 -11   2        1.66        6.59      5.28 o 
   9 -11   2        7.28        4.35      3.84 o 
  10 -11   2        6.51        0.26      2.71 o 
   0 -10   2       27.47       27.31      5.50 o 
   1 -10   2       57.85       48.72      9.42 o 
   2 -10   2       58.66       67.58      6.69 o 
   3 -10   2       71.39       75.32      7.02 o 
   4 -10   2        8.85        7.30      3.22 o 
   5 -10   2        5.35        7.73      2.92 o 
   6 -10   2        4.24       -1.96      2.79 o 
   7 -10   2       17.74       21.27      4.30 o 
   8 -10   2       95.39       89.45      7.97 o 
   9 -10   2        1.18        1.49      2.81 o 
  10 -10   2       30.70       28.23      5.72 o 
  11 -10   2       25.05       32.45      9.21 o 
  -2  -9   2        9.14       16.14      5.04 o 
  -1  -9   2       24.89       27.90      9.69 o 
   0  -9   2       26.38       32.48      4.91 o 
   1  -9   2        0.03        0.03      2.03 o 
   2  -9   2       21.90       18.53      2.30 o 
   3  -9   2        0.91       -0.02      1.25 o 
   4  -9   2       21.43       20.29      2.94 o 
   5  -9   2      110.22      111.49      8.15 o 
   6  -9   2      164.90      183.02      9.66 o 
   7  -9   2       48.90       45.19      4.88 o 
   8  -9   2       47.66       52.89      7.25 o 
   9  -9   2        0.45        5.23      2.81 o 
  10  -9   2        0.51       -2.92      3.15 o 
  11  -9   2       37.55       55.17      7.18 o 
  -3  -8   2       11.10       14.01      4.79 o 
  -2  -8   2        0.14        6.07      4.79 o 
  -1  -8   2        2.54        0.62      2.06 o 
   0  -8   2       78.38       91.96      6.40 o 
   1  -8   2       32.20       36.89      5.48 o 
   2  -8   2      116.05      105.12      5.70 o 
   3  -8   2      236.37      228.40      6.84 o 
   4  -8   2       52.83       45.16      2.95 o 
   5  -8   2       35.55       39.97      6.59 o 
   6  -8   2       19.36       27.82      7.67 o 
   7  -8   2        8.25        8.25      2.74 o 
   8  -8   2       57.64       61.64      6.96 o 
   9  -8   2       40.09       26.17      3.90 o 
  10  -8   2       46.52       43.20      9.94 o 
  11  -8   2        5.93       12.15      4.25 o 
  -4  -7   2        0.46        0.94      2.71 o 
  -3  -7   2        2.69        2.70      2.97 o 
  -2  -7   2       55.68       56.88      5.12 o 
  -1  -7   2       27.03       28.11      3.64 o 
   0  -7   2       48.13       45.82      2.71 o 
   1  -7   2        3.36        1.29      1.21 o 
   2  -7   2        0.56        0.51      1.03 o 
   3  -7   2        8.90        9.78      2.45 o 
   4  -7   2       27.30       24.68      2.24 o 
   5  -7   2      267.52      248.35     12.27 o 
   6  -7   2       31.77       28.32      3.11 o 
   7  -7   2       86.20       80.38     10.48 o 
   8  -7   2      102.59      104.27      8.22 o 
   9  -7   2       22.74       33.71      5.20 o 
  10  -7   2       24.99       24.54      4.48 o 
  11  -7   2       31.30       33.77      5.03 o 
  -5  -6   2       31.41       32.92      5.66 o 
  -4  -6   2        3.51       -2.68      2.79 o 
  -3  -6   2       64.82       61.52      5.43 o 
  -2  -6   2        1.68        2.43      2.10 o 
  -1  -6   2        1.69        1.67      1.19 o 
   0  -6   2        0.89        1.74      2.18 o 
   1  -6   2        2.84        2.33      1.00 o 
   2  -6   2       22.90       20.64      1.30 o 
   3  -6   2      280.06      277.34     10.43 o 
   4  -6   2      115.11      120.20      9.68 o 
   5  -6   2       61.03       70.16      1.91 o 
   6  -6   2       11.03        9.21      1.03 o 
   7  -6   2        0.50        3.77      1.10 o 
   8  -6   2      195.04      218.65     23.27 o 
   9  -6   2        0.34        0.71      1.42 o 
  10  -6   2       42.85       35.32      4.45 o 
  11  -6   2       13.86       11.50      4.06 o 
  -6  -5   2        5.48       12.88      5.88 o 
  -5  -5   2        0.23        3.52      2.89 o 
  -4  -5   2        8.48        9.94      3.08 o 
  -3  -5   2       17.50       17.49      2.78 o 
  -2  -5   2      143.23      142.27      5.16 o 
  -1  -5   2       16.77       17.82      2.04 o 
   0  -5   2       86.58       77.93      3.53 o 
   1  -5   2      612.43      656.30     12.42 o 
   2  -5   2       79.09       90.49      3.81 o 
   3  -5   2      805.86      821.85     15.95 o 
   4  -5   2      191.58      177.28      4.65 o 
   5  -5   2     1618.26     1686.72     27.68 o 
   6  -5   2      147.94      164.08      4.17 o 
   7  -5   2       45.53       60.01      5.93 o 
   8  -5   2      289.16      279.00      8.64 o 
   9  -5   2      164.55      180.65      9.55 o 
  10  -5   2        1.33       -0.44      2.58 o 
  11  -5   2        6.19        3.79      4.72 o 
  -7  -4   2       68.84       71.92      7.61 o 
  -6  -4   2        3.93        2.05      2.48 o 
  -5  -4   2      158.96      168.25      8.95 o 
  -4  -4   2       44.55       35.33      3.77 o 
  -3  -4   2      179.84      167.58     10.82 o 
  -2  -4   2        0.58       -0.91      0.91 o 
  -1  -4   2      194.88      227.35      6.03 o 
   0  -4   2        0.03        1.03      0.99 o 
   1  -4   2        7.01       10.11      1.27 o 
   2  -4   2      835.84      824.00     10.55 o 
   3  -4   2      771.43      680.21      9.86 o 
   4  -4   2        4.48       10.23      2.11 o 
   5  -4   2      298.62      342.60      6.89 o 
   6  -4   2      459.57      456.76      9.99 o 
   7  -4   2        0.19        1.28      1.15 o 
   8  -4   2       67.20       67.49      3.60 o 
   9  -4   2        3.44        2.58      1.91 o 
  10  -4   2        2.56       13.27      9.01 o 
  11  -4   2        0.73       -5.23      5.23 o 
  -8  -3   2        7.62       20.37      5.16 o 
  -7  -3   2        2.35        3.85      2.78 o 
  -6  -3   2        2.21        1.00      3.41 o 
  -5  -3   2        3.39        1.14      2.31 o 
  -4  -3   2       80.46       74.73      7.83 o 
  -3  -3   2      590.38      613.74     19.58 o 
  -2  -3   2      455.14      488.89      9.20 o 
  -1  -3   2        0.70        0.65      0.60 o 
   0  -3   2      830.62      797.86     27.87 o 
   1  -3   2      247.04      201.04      5.47 o 
   2  -3   2      583.82      594.90     11.99 o 
   3  -3   2      990.91     1042.30     12.74 o 
   4  -3   2       57.41       55.06      3.09 o 
   5  -3   2      344.01      324.79      7.98 o 
   6  -3   2      299.32      267.13      6.83 o 
   7  -3   2       67.07       71.02      3.32 o 
   8  -3   2       82.32       76.89      9.62 o 
   9  -3   2       30.93       32.93      3.32 o 
  10  -3   2        1.97        3.83      2.74 o 
  -9  -2   2       23.19       32.76      5.86 o 
  -8  -2   2        0.94        2.24      2.71 o 
  -7  -2   2       53.93       61.64      7.29 o 
  -6  -2   2       14.58       23.27      3.32 o 
  -5  -2   2      755.86      784.51     16.44 o 
  -4  -2   2      225.89      226.68      5.05 o 
  -3  -2   2       48.09       45.24      2.09 o 
  -2  -2   2      318.26      301.13      9.91 o 
  -1  -2   2       56.80       60.10      1.83 o 
   0  -2   2        4.86       11.41      1.60 o 
   1  -2   2     1668.17     1617.43     11.57 o 
   2  -2   2      546.73      467.29     10.53 o 
   3  -2   2       58.53       48.35      8.62 o 
   4  -2   2       77.82       72.81      2.91 o 
   5  -2   2       10.63       14.92      1.30 o 
   6  -2   2      180.95      205.93      5.84 o 
   7  -2   2       28.31       27.42      3.51 o 
   8  -2   2       53.57       62.03      5.07 o 
   9  -2   2        3.21        3.43      2.75 o 
  10  -2   2        3.34        4.15      3.49 o 
  -9  -1   2       33.30       37.05      5.43 o 
  -8  -1   2       27.19       34.16      4.63 o 
  -7  -1   2       66.03       59.75      4.55 o 
  -6  -1   2       45.05       41.95      2.02 o 
  -5  -1   2       29.73       35.67      1.71 o 
  -4  -1   2        6.05        7.85      0.84 o 
  -3  -1   2      906.89      879.19     21.87 o 
  -2  -1   2      268.93      254.17      4.95 o 
  -1  -1   2     4905.02     4633.52     54.67 o 
   0  -1   2      300.59      271.38      6.76 o 
   1  -1   2     1740.76     1684.65     19.65 o 
   2  -1   2       26.72       36.11      2.24 o 
   3  -1   2        8.49        7.85      0.98 o 
   4  -1   2        4.97       10.59      0.91 o 
   5  -1   2       75.73       73.11      5.28 o 
   6  -1   2      112.33      103.71      3.37 o 
   7  -1   2       19.59       19.04      3.26 o 
   8  -1   2       30.42       41.69      4.88 o 
   9  -1   2       43.15       36.79      5.48 o 
 -10   0   2       42.36       39.12      5.46 o 
  -9   0   2        6.21        7.27      3.09 o 
  -8   0   2       96.48       88.18      4.32 o 
  -7   0   2        6.38        6.40      1.29 o 
  -6   0   2        1.27        0.66      0.81 o 
  -5   0   2      257.41      241.58     22.85 o 
  -4   0   2      334.33      342.92      6.34 o 
  -3   0   2       27.08       38.06      1.10 o 
  -2   0   2      656.00      607.36      9.93 o 
  -1   0   2       12.39        9.05      0.45 o 
   0   0   2      200.91      170.12      8.88 o 
   1   0   2     1564.73     1594.85     20.79 o 
   2   0   2      241.86      229.32      6.47 o 
   3   0   2        0.72        3.47      0.63 o 
   4   0   2      107.26       96.05      3.62 o 
   5   0   2       32.20       38.44      3.32 o 
   6   0   2       70.68       70.75     12.09 o 
   7   0   2        1.69        2.20      2.12 o 
   8   0   2        6.92       13.91      4.94 o 
   9   0   2        9.08       13.58      9.00 o 
 -10   1   2        0.96       -0.37      2.44 o 
  -9   1   2       25.23       33.39      5.45 o 
  -8   1   2       45.84       38.24      2.50 o 
  -7   1   2       92.47       98.13      3.98 o 
  -6   1   2      128.79      137.97      3.93 o 
  -5   1   2      183.87      215.20      6.82 o 
  -4   1   2       61.12       66.17      1.72 o 
  -3   1   2      451.14      437.29      5.63 o 
  -2   1   2      277.85      290.07      5.08 o 
  -1   1   2     4419.06     4314.58     50.40 o 
   0   1   2     1451.55     1340.97     17.87 o 
   1   1   2       73.86       60.43      1.35 o 
   2   1   2      229.11      219.17      5.12 o 
   3   1   2      202.53      187.80      6.19 o 
   4   1   2      170.49      183.07      7.35 o 
   5   1   2       34.20       30.63      3.46 o 
   6   1   2        9.78        4.89      4.54 o 
   7   1   2        1.39        4.35      2.67 o 
   8   1   2       11.55       17.13      4.23 o 
 -11   2   2       11.87       13.88      6.38 o 
 -10   2   2       55.82       53.08      4.08 o 
  -9   2   2        0.34        1.29      1.56 o 
  -8   2   2      304.34      301.50     27.25 o 
  -7   2   2       21.81       20.74      1.83 o 
  -6   2   2       26.56       22.65      1.30 o 
  -5   2   2        0.69        1.82      1.15 o 
  -4   2   2       11.01       28.07      0.97 o 
  -3   2   2        9.92        4.22      0.91 o 
  -2   2   2      195.48      163.83      2.79 o 
  -1   2   2       48.02       49.32      5.32 o 
   0   2   2     1113.28     1297.47     21.62 o 
   1   2   2        4.30        6.05      1.10 o 
   2   2   2      101.64      117.29      7.56 o 
   3   2   2       27.84       24.19      6.79 o 
   4   2   2      217.54      213.40      9.32 o 
   5   2   2        2.90        5.56      2.30 o 
   6   2   2       41.47       37.72      5.88 o 
   7   2   2       35.70       47.23      6.56 o 
 -11   3   2       16.08       20.39      6.59 o 
 -10   3   2        1.60       -0.35      1.79 o 
  -9   3   2       75.83       83.98      4.29 o 
  -8   3   2      252.95      143.21     68.99 o 
  -7   3   2       28.51       26.67      2.94 o 
  -6   3   2        2.83        6.54      2.18 o 
  -5   3   2       78.40      112.92     12.66 o 
  -4   3   2        1.69        9.20      0.75 o 
  -3   3   2      569.43      574.88      9.48 o 
  -2   3   2     2445.45     2565.53     52.77 o 
  -1   3   2      567.37      614.56     10.94 o 
   0   3   2      443.78      441.04      8.11 o 
   1   3   2      277.12      284.22      5.13 o 
   2   3   2      466.57      467.97     15.02 o 
   3   3   2       99.76       92.38      5.58 o 
   4   3   2       77.75       89.73      5.99 o 
   5   3   2       26.10       35.50      4.82 o 
   6   3   2       18.92       16.51      5.82 o 
 -11   4   2        3.94        2.31      2.66 o 
 -10   4   2      108.84      110.90      6.33 o 
  -9   4   2       29.74       26.45      4.57 o 
  -8   4   2       73.03       78.81      3.22 o 
  -7   4   2      256.83      233.41      8.55 o 
  -6   4   2       36.30       36.14      1.76 o 
  -5   4   2      553.82      600.08     11.73 o 
  -4   4   2      333.03      370.12      8.58 o 
  -3   4   2      527.30      508.86     12.94 o 
  -2   4   2       68.43       68.38      2.42 o 
  -1   4   2      395.40      405.03     18.69 o 
   0   4   2      102.61      109.42      3.17 o 
   1   4   2      114.05      111.60      5.85 o 
   2   4   2        1.46        2.22      1.65 o 
   3   4   2        6.08       14.17      3.18 o 
   4   4   2        4.54        8.31      3.29 o 
   5   4   2       23.63       19.02      4.56 o 
   6   4   2        0.11        3.71      5.99 o 
 -12   5   2        7.14        1.35      3.97 o 
 -11   5   2       21.23       19.70      5.26 o 
 -10   5   2       28.02       38.21      4.51 o 
  -9   5   2      224.11      200.31     12.52 o 
  -8   5   2      899.41      894.76     39.09 o 
  -7   5   2      177.72      171.33     11.50 o 
  -6   5   2      602.12      582.77     44.91 o 
  -5   5   2      105.07       86.39      2.88 o 
  -4   5   2      736.85      703.19     24.38 o 
  -3   5   2        1.30        1.88      2.43 o 
  -2   5   2      190.16      217.51      5.92 o 
  -1   5   2        8.31        8.95      1.39 o 
   0   5   2        6.39        8.46      2.89 o 
   1   5   2       29.54       27.85      3.74 o 
   2   5   2        6.89        6.12      2.48 o 
   3   5   2        3.88        4.87      2.75 o 
   4   5   2        2.43        6.30      3.71 o 
   5   5   2        0.63        0.30      2.86 o 
 -12   6   2       27.91       33.67      8.07 o 
 -11   6   2       28.92       33.41      4.60 o 
 -10   6   2      274.31      259.46     12.47 o 
  -9   6   2        2.65        4.82      1.53 o 
  -8   6   2       41.91       50.84      2.87 o 
  -7   6   2        5.45        5.18      1.35 o 
  -6   6   2       12.39       14.24      3.92 o 
  -5   6   2      142.73      146.63      6.33 o 
  -4   6   2      329.26      346.27     13.13 o 
  -3   6   2       20.43       17.96      2.30 o 
  -2   6   2        2.14        3.91      2.78 o 
  -1   6   2       75.82       73.61      3.25 o 
   0   6   2       47.70       47.40      4.49 o 
   1   6   2        1.10       -0.44      1.59 o 
   2   6   2       35.76       37.97      4.85 o 
   3   6   2        2.51       -0.47      3.15 o 
 -12   7   2       28.90       20.67      7.14 o 
 -11   7   2        8.28       14.90      3.37 o 
 -10   7   2       24.13       25.41      5.45 o 
  -9   7   2       44.68       48.67      6.05 o 
  -8   7   2      276.04      225.46     33.51 o 
  -7   7   2       86.55       88.23      6.51 o 
  -6   7   2      466.51      459.39     13.13 o 
  -5   7   2      102.48       99.22      4.50 o 
  -4   7   2      193.70      192.17      6.88 o 
  -3   7   2        0.53        1.32      3.03 o 
  -2   7   2       30.22       31.44      5.61 o 
  -1   7   2        8.78        8.04      4.68 o 
   0   7   2        1.49        6.24      3.30 o 
   1   7   2       49.00       44.86      5.67 o 
   2   7   2        0.46        1.17      2.76 o 
 -11   8   2       19.99       14.48      6.13 o 
 -10   8   2       72.90       65.46      5.72 o 
  -9   8   2        8.14        8.44      2.81 o 
  -8   8   2       14.00       10.31      1.97 o 
  -7   8   2       17.43       16.53      2.19 o 
  -6   8   2        0.39       -1.48      1.48 o 
  -5   8   2      100.82      101.68      5.12 o 
  -4   8   2       96.64       90.74      4.88 o 
  -3   8   2        4.34        4.44      2.72 o 
  -2   8   2        5.07        3.15      2.74 o 
  -1   8   2      132.96      128.52      8.87 o 
   0   8   2       14.62        9.52      3.57 o 
   1   8   2        5.15        0.24      2.85 o 
 -11   9   2       13.71       12.73      6.54 o 
 -10   9   2        4.65        1.17      4.12 o 
  -9   9   2        0.07       -0.78      2.36 o 
  -8   9   2       30.08       32.62      3.20 o 
  -7   9   2       76.46       75.59      4.90 o 
  -6   9   2      113.00      102.18      5.56 o 
  -5   9   2       25.20       23.65      3.23 o 
  -4   9   2       39.22       34.67      4.17 o 
  -3   9   2       15.80       20.44      7.82 o 
  -2   9   2        1.62       -0.29      2.52 o 
  -1   9   2        2.92        1.81      3.42 o 
 -10  10   2       14.26       14.86      7.00 o 
  -9  10   2       17.97       14.40      6.65 o 
  -8  10   2       16.03       11.78      5.94 o 
  -7  10   2        7.94        8.34      3.14 o 
  -6  10   2        0.37       -0.07      1.95 o 
  -5  10   2       32.73       28.02      3.88 o 
  -4  10   2        2.13        3.68      3.33 o 
  -3  10   2        4.14        4.21      4.19 o 
   5 -12   3       14.79        9.24      4.55 o 
   6 -12   3        0.08        2.03      3.76 o 
   7 -12   3        9.99       11.05      7.84 o 
   8 -12   3       25.46       21.40      5.49 o 
   2 -11   3        1.37       21.92      7.74 o 
   3 -11   3        1.82        3.74      4.15 o 
   4 -11   3       10.52       10.52      4.00 o 
   5 -11   3        1.95        7.92     10.24 o 
   6 -11   3       15.25       18.25      4.13 o 
   7 -11   3       12.14        9.74      6.66 o 
   8 -11   3       11.39       21.26      6.57 o 
   9 -11   3        2.08        3.24      3.60 o 
  10 -11   3       18.26       18.61      5.59 o 
   0 -10   3        1.97        4.50      6.83 o 
   1 -10   3       55.56       52.49     15.41 o 
   2 -10   3        1.79        6.05      5.00 o 
   3 -10   3       70.59       67.36      9.00 o 
   4 -10   3        2.66        7.93      7.24 o 
   5 -10   3       50.80       57.73      6.58 o 
   6 -10   3        5.73       13.94      5.64 o 
   7 -10   3       11.99       13.13      3.84 o 
   8 -10   3       38.23       49.78      6.28 o 
   9 -10   3        0.02       -0.81      2.54 o 
  10 -10   3       30.58       37.87      6.40 o 
  -2  -9   3        4.83        0.46      2.72 o 
  -1  -9   3       47.34       44.80      6.09 o 
   0  -9   3       25.22       29.08      4.26 o 
   1  -9   3        3.83       10.32      2.27 o 
   2  -9   3       13.14       11.77      3.21 o 
   3  -9   3        0.19        0.54      1.10 o 
   4  -9   3       69.44       70.47      5.50 o 
   5  -9   3       15.28       25.58      8.34 o 
   6  -9   3       67.68       74.28     11.86 o 
   7  -9   3        3.28       11.16      3.75 o 
   8  -9   3       12.03        8.63      2.93 o 
   9  -9   3        0.87        0.37      2.36 o 
  10  -9   3       18.36       19.46      5.88 o 
  11  -9   3       25.64       19.69      4.91 o 
  -3  -8   3       18.25       33.09      6.17 o 
  -2  -8   3        8.32        8.41      3.52 o 
  -1  -8   3        3.57        4.31      2.79 o 
   0  -8   3       19.30       19.15      2.41 o 
   1  -8   3      125.49      115.15      4.80 o 
   2  -8   3       14.17       14.45      1.86 o 
   3  -8   3      334.65      315.71     20.63 o 
   4  -8   3      121.44      115.07      6.32 o 
   5  -8   3      100.08       92.61      6.48 o 
   6  -8   3       35.97       38.60      8.94 o 
   7  -8   3       31.61       27.98      3.55 o 
   8  -8   3       34.28       38.34      4.84 o 
   9  -8   3        2.91       14.61      6.09 o 
  10  -8   3      105.59       96.75      8.04 o 
  11  -8   3       48.25       52.65      7.19 o 
  -4  -7   3        8.48        9.57      6.53 o 
  -3  -7   3        6.42       19.22      5.26 o 
  -2  -7   3       52.09       53.89      4.90 o 
  -1  -7   3      164.78      146.40      5.50 o 
   0  -7   3      134.55      127.86      6.24 o 
   1  -7   3       90.55       95.97      3.72 o 
   2  -7   3       44.41       38.02      2.62 o 
   3  -7   3      203.96      188.14      4.59 o 
   4  -7   3       17.63       27.42      3.19 o 
   5  -7   3        7.82       16.96      2.83 o 
   6  -7   3      315.92      345.90     13.64 o 
   7  -7   3       23.03       19.76      2.79 o 
   8  -7   3      258.24      261.86     12.96 o 
   9  -7   3       38.99       48.53      7.77 o 
  10  -7   3       63.83       70.55      7.70 o 
  11  -7   3        5.66        7.52      3.97 o 
  -6  -6   3        4.38        9.98      4.70 o 
  -5  -6   3       80.48       81.97      7.28 o 
  -4  -6   3       32.79       31.87      4.74 o 
  -3  -6   3      235.00      251.86     12.60 o 
  -2  -6   3       44.45       46.04      5.54 o 
  -1  -6   3       47.37       47.99      2.75 o 
   0  -6   3       19.67       20.87      2.59 o 
   1  -6   3        6.14        5.64      1.51 o 
   2  -6   3       29.45       29.57      3.06 o 
   3  -6   3     1183.22     1158.04     28.16 o 
   4  -6   3      131.62      120.11      5.22 o 
   5  -6   3      411.32      428.62     14.63 o 
   6  -6   3      119.81      117.06      8.05 o 
   7  -6   3      423.83      418.45     16.28 o 
   8  -6   3        4.23       12.97      4.16 o 
   9  -6   3       32.56       24.55      6.42 o 
  10  -6   3       44.95       44.13      5.40 o 
  11  -6   3        2.72        3.96      4.09 o 
  -6  -5   3       42.45       46.20      5.79 o 
  -5  -5   3       33.95       28.30      3.92 o 
  -4  -5   3       44.31       44.28      6.10 o 
  -3  -5   3       65.77       63.69      2.87 o 
  -2  -5   3       13.80       16.14      2.73 o 
  -1  -5   3       25.42       26.88      3.38 o 
   0  -5   3        5.57       11.86      1.78 o 
   1  -5   3      132.09      145.50      3.51 o 
   2  -5   3       27.70       26.19      3.76 o 
   3  -5   3      431.06      416.10     24.91 o 
   4  -5   3        2.70        6.09      3.17 o 
   5  -5   3       32.66       38.41      1.09 o 
   6  -5   3       79.92       73.78      4.32 o 
   7  -5   3       12.44       11.33      2.45 o 
   8  -5   3      372.13      356.60     13.65 o 
   9  -5   3       66.34       67.70      5.93 o 
  10  -5   3       15.51       26.02      4.37 o 
  11  -5   3        0.01        0.85      4.50 o 
  -7  -4   3       34.30       33.26      5.11 o 
  -6  -4   3       14.67       18.30      3.38 o 
  -5  -4   3       62.50       72.02      5.50 o 
  -4  -4   3       70.95       63.40      5.47 o 
  -3  -4   3      513.30      510.66     11.72 o 
  -2  -4   3        2.44        3.15      1.04 o 
  -1  -4   3      154.43      166.95      4.39 o 
   0  -4   3      617.39      667.73     12.11 o 
   1  -4   3      411.98      411.30      6.62 o 
   2  -4   3       18.19       16.95      1.72 o 
   3  -4   3     1345.57     1441.46     34.63 o 
   4  -4   3       62.55       70.38      1.54 o 
   5  -4   3      204.65      181.95     14.07 o 
   6  -4   3      461.05      463.15     10.45 o 
   7  -4   3      445.45      414.44     13.23 o 
   8  -4   3       24.01       23.39      2.66 o 
   9  -4   3       42.95       40.48      3.20 o 
  10  -4   3        0.09        3.06      3.77 o 
  -8  -3   3        3.83        4.96      3.97 o 
  -7  -3   3       14.59       23.50      6.99 o 
  -6  -3   3       34.26       31.47      4.28 o 
  -5  -3   3      152.38      134.61      4.38 o 
  -4  -3   3        7.33        9.53      2.85 o 
  -3  -3   3      127.55      137.08      6.58 o 
  -2  -3   3       27.48       27.84      3.32 o 
  -1  -3   3      567.57      596.42     21.28 o 
   0  -3   3      307.90      260.92      7.15 o 
   1  -3   3       30.52       32.68      0.96 o 
   2  -3   3      209.57      237.90      5.84 o 
   3  -3   3        0.03        1.33      1.05 o 
   4  -3   3      159.25      178.63     24.06 o 
   5  -3   3      136.01      147.90      4.09 o 
   6  -3   3      102.95       95.02      8.95 o 
   7  -3   3        0.53       -0.24      1.11 o 
   8  -3   3      160.55      148.11     11.07 o 
   9  -3   3       38.28       36.58      6.64 o 
  10  -3   3       11.51       11.83      6.35 o 
  -9  -2   3        4.41        1.07      3.15 o 
  -8  -2   3       16.08       34.44      4.90 o 
  -7  -2   3       33.67       48.61      4.62 o 
  -6  -2   3       16.04       18.43      1.61 o 
  -5  -2   3      311.94      325.42     12.47 o 
  -4  -2   3        1.17        1.88      0.86 o 
  -3  -2   3      868.40      865.90     24.64 o 
  -2  -2   3       31.75       37.38      1.43 o 
  -1  -2   3      947.64      931.62     13.89 o 
   0  -2   3      159.00      150.94      3.64 o 
   1  -2   3     2475.28     2441.12     31.94 o 
   2  -2   3      561.66      556.63      8.38 o 
   3  -2   3      417.72      405.86     11.36 o 
   4  -2   3        0.02        5.30      0.92 o 
   5  -2   3       16.74       22.27      2.36 o 
   6  -2   3      414.30      410.51     10.69 o 
   7  -2   3      114.28      108.71     10.11 o 
   8  -2   3       33.44       29.18      8.70 o 
   9  -2   3       16.89       10.84      3.68 o 
  -9  -1   3       12.67       15.04      4.01 o 
  -8  -1   3        5.59        7.88      4.45 o 
  -7  -1   3       36.18       41.22      4.57 o 
  -6  -1   3       12.05       12.71      5.96 o 
  -5  -1   3      169.08      165.08      5.74 o 
  -4  -1   3        6.03       11.34      0.96 o 
  -3  -1   3       27.96       26.75      1.10 o 
  -2  -1   3      265.69      279.85      4.53 o 
  -1  -1   3     1009.81     1050.11     13.60 o 
   0  -1   3     2032.04     1705.52     67.90 o 
   1  -1   3      411.11      377.22     12.64 o 
   2  -1   3      139.76      170.27     14.74 o 
   3  -1   3        2.10        4.07      0.79 o 
   4  -1   3      247.09      257.32      5.97 o 
   5  -1   3       18.35       15.77      1.50 o 
   6  -1   3      219.79      217.56      9.01 o 
   7  -1   3       11.24        5.19      2.65 o 
   8  -1   3       70.55       57.84      8.27 o 
   9  -1   3       37.83       35.67      5.85 o 
 -10   0   3       50.94       52.20      6.22 o 
  -9   0   3        4.10        6.57      2.52 o 
  -8   0   3       77.76       69.74      5.13 o 
  -7   0   3        0.00        0.86      1.55 o 
  -6   0   3       42.48       46.34      2.71 o 
  -5   0   3     1246.80     1276.90     24.39 o 
  -4   0   3        3.51        8.34      1.01 o 
  -3   0   3      297.72      270.78      4.06 o 
  -2   0   3       36.49       29.33      1.88 o 
  -1   0   3     2974.51     2822.20     34.11 o 
   0   0   3       86.88       98.46      2.07 o 
   1   0   3       81.36       82.15      2.09 o 
   2   0   3       41.44       42.50      2.06 o 
   3   0   3      119.49      130.86      4.79 o 
   4   0   3      117.53      107.74      6.18 o 
   5   0   3      182.78      181.92      8.62 o 
   6   0   3      222.46      237.40     10.89 o 
   7   0   3       54.43       47.31      4.71 o 
   8   0   3        0.24        2.66      3.53 o 
 -11   1   3        0.18       10.82      6.57 o 
 -10   1   3        0.42        2.39      3.64 o 
  -9   1   3        0.14        1.27      1.31 o 
  -8   1   3       14.58       16.66      2.03 o 
  -7   1   3      202.25      208.67      5.99 o 
  -6   1   3       33.86       35.17      2.88 o 
  -5   1   3       43.80       47.06      1.59 o 
  -4   1   3        0.10        2.85      1.72 o 
  -3   1   3        1.40        0.77      0.87 o 
  -2   1   3      654.08      627.49     12.46 o 
  -1   1   3      681.34      703.39     10.44 o 
   0   1   3     2916.08     2943.61     45.21 o 
   1   1   3      526.39      516.73     16.55 o 
   2   1   3      542.60      545.44     11.73 o 
   3   1   3      719.96      674.30     26.93 o 
   4   1   3      478.32      487.30     31.60 o 
   5   1   3       13.45       15.84      2.79 o 
   6   1   3        4.18        2.92      3.55 o 
   7   1   3       20.04       26.78      4.41 o 
   8   1   3        1.50        8.31      4.24 o 
 -11   2   3       57.09       76.18     11.64 o 
 -10   2   3      147.96      143.57      6.80 o 
  -9   2   3       42.49       47.38      3.56 o 
  -8   2   3      334.52      301.70     10.24 o 
  -7   2   3       14.38       16.82      2.55 o 
  -6   2   3       58.05       61.39      2.11 o 
  -5   2   3      163.79      173.45      3.40 o 
  -4   2   3       50.43       48.46      2.39 o 
  -3   2   3      338.57      312.32      4.35 o 
  -2   2   3     2450.48     2500.08     36.95 o 
  -1   2   3      512.69      543.78     12.24 o 
   0   2   3     1332.90     1409.87     24.24 o 
   1   2   3      376.54      385.14      7.25 o 
   2   2   3      317.25      321.65      8.16 o 
   3   2   3        0.32        4.85      2.89 o 
   4   2   3        3.53        1.57      1.95 o 
   5   2   3        1.90        2.92      2.35 o 
   6   2   3       20.52       30.27      4.94 o 
   7   2   3        4.34        3.31      3.53 o 
 -11   3   3        9.85       13.10      3.56 o 
 -10   3   3       57.24       54.06      5.50 o 
  -9   3   3        1.90        1.23      1.33 o 
  -8   3   3        7.20        8.47      2.10 o 
  -7   3   3      163.94      162.87      4.52 o 
  -6   3   3       17.09       17.64      1.69 o 
  -5   3   3       25.86       25.86      2.11 o 
  -4   3   3      232.37      246.68      6.35 o 
  -3   3   3      273.74      286.06      6.24 o 
  -2   3   3        1.93        2.72      3.21 o 
  -1   3   3        2.20        0.56      0.73 o 
   0   3   3      336.16      345.29      7.40 o 
   1   3   3       31.03       25.53      2.94 o 
   2   3   3      198.56      197.83      8.76 o 
   3   3   3      216.31      205.07     10.22 o 
   4   3   3      110.29      115.45      7.73 o 
   5   3   3        1.09       -0.16      2.02 o 
   6   3   3        0.40        2.42      3.34 o 
 -11   4   3       13.49       21.16      5.72 o 
 -10   4   3      123.52      124.26      8.53 o 
  -9   4   3       47.35       57.98     14.73 o 
  -8   4   3      434.89      407.77     16.18 o 
  -7   4   3       23.01       19.45      4.01 o 
  -6   4   3      209.22      198.49      4.66 o 
  -5   4   3       54.32       55.90      7.13 o 
  -4   4   3       32.35       33.49      2.47 o 
  -3   4   3       27.11       17.44      1.83 o 
  -2   4   3      627.38      639.18     13.43 o 
  -1   4   3       26.49       24.76      1.53 o 
   0   4   3      229.50      215.75     15.54 o 
   1   4   3      234.48      209.69      8.70 o 
   2   4   3       64.21       68.86      9.01 o 
   3   4   3        0.00        1.09      1.88 o 
   4   4   3       12.36       16.59      3.83 o 
   5   4   3        0.50        4.30      3.33 o 
 -12   5   3        0.49        1.79      3.08 o 
 -11   5   3        3.27        4.98      3.57 o 
 -10   5   3       95.78       89.23      6.42 o 
  -9   5   3       15.52       13.37      3.27 o 
  -8   5   3       31.18       28.35      4.32 o 
  -7   5   3       33.81       29.79      2.18 o 
  -6   5   3        2.37        5.59      1.15 o 
  -5   5   3      112.77      110.57      3.57 o 
  -4   5   3      533.94      556.83     19.41 o 
  -3   5   3       50.15       51.46      3.10 o 
  -2   5   3       21.37       18.82      1.63 o 
  -1   5   3       12.37       11.29      1.44 o 
   0   5   3        4.33        3.77      2.22 o 
   1   5   3       29.24       34.29      4.14 o 
   2   5   3       76.23       69.42      6.43 o 
   3   5   3       35.16       31.78      5.29 o 
   4   5   3       21.52       24.68      5.12 o 
 -12   6   3        0.04        0.23      3.02 o 
 -11   6   3        4.35        4.35      3.85 o 
 -10   6   3      157.77      175.88     10.48 o 
  -9   6   3        0.15        2.37      2.16 o 
  -8   6   3      189.92      262.84     90.87 o 
  -7   6   3        8.57        4.90      1.22 o 
  -6   6   3      332.98      331.65     11.20 o 
  -5   6   3        7.99        5.58      3.25 o 
  -4   6   3        5.09        9.50      2.67 o 
  -3   6   3        3.80        4.90      3.03 o 
  -2   6   3        8.34       10.08      1.67 o 
  -1   6   3       35.56       34.35      5.17 o 
   0   6   3       52.35       55.71     10.05 o 
   1   6   3       65.74       54.92      5.72 o 
   2   6   3        0.54        1.06      2.46 o 
   3   6   3        0.49        4.11      3.43 o 
 -11   7   3        1.09       -0.09      2.11 o 
 -10   7   3       16.68       18.87      4.01 o 
  -9   7   3       18.01       16.43      3.33 o 
  -8   7   3       56.74       55.52      5.24 o 
  -7   7   3        5.21        8.26      3.65 o 
  -6   7   3      130.65      144.59      9.34 o 
  -5   7   3       73.00       79.71      5.49 o 
  -4   7   3      311.11      325.94     10.64 o 
  -3   7   3       16.90       27.71      3.73 o 
  -2   7   3       54.82       51.91      4.44 o 
  -1   7   3       22.72       26.17      7.75 o 
   0   7   3        1.10       -1.24      3.18 o 
   1   7   3       14.97       16.58      4.04 o 
 -11   8   3        4.78        2.89      3.96 o 
 -10   8   3      106.52      102.54      7.90 o 
  -9   8   3        2.00       -0.40      2.21 o 
  -8   8   3       89.19       95.95      7.03 o 
  -7   8   3       47.56       37.72      6.28 o 
  -6   8   3      133.01      135.77      6.42 o 
  -5   8   3        1.09        1.32      1.79 o 
  -4   8   3        0.04        1.08      2.35 o 
  -3   8   3        0.89        1.41      1.95 o 
  -2   8   3        2.64       -3.14      3.14 o 
  -1   8   3       60.73       70.56      7.80 o 
   0   8   3       12.45       16.94      5.03 o 
 -10   9   3        6.61        4.09      4.78 o 
  -9   9   3        1.68       -0.94      2.65 o 
  -8   9   3        9.08       10.85      3.51 o 
  -7   9   3        4.71        1.09      6.66 o 
  -6   9   3      105.64      101.25      6.31 o 
  -5   9   3       37.80       46.84      6.41 o 
  -4   9   3      112.91      113.41     11.12 o 
  -3   9   3       61.43       62.68     12.19 o 
  -2   9   3       34.71       40.08      6.61 o 
  -9  10   3        0.36       -2.59      4.88 o 
  -8  10   3       76.09       85.86     10.74 o 
  -7  10   3       65.49       59.45      6.95 o 
  -6  10   3       70.48       75.44      7.64 o 
  -5  10   3       13.88       10.25      5.86 o 
   4 -12   4        3.52       10.80      5.56 o 
   5 -12   4       52.65       39.33      6.99 o 
   6 -12   4        0.72        0.47      3.86 o 
   7 -12   4       16.35       14.89      4.57 o 
   8 -12   4        0.00        0.33      5.67 o 
   1 -11   4       33.76       22.38      7.06 o 
   2 -11   4       20.86       28.49      7.03 o 
   3 -11   4       13.23       15.46     12.46 o 
   4 -11   4        2.95        6.07      5.43 o 
   5 -11   4        0.88       -0.43      5.97 o 
   6 -11   4        6.56        7.88      3.89 o 
   7 -11   4      101.17       94.96      8.44 o 
   8 -11   4       49.46       62.41      7.69 o 
   9 -11   4       17.98       19.00      4.44 o 
  -1 -10   4        6.35        3.93      5.48 o 
   0 -10   4       18.69       16.57      4.31 o 
   1 -10   4       13.04        3.63      4.69 o 
   2 -10   4        0.68       -4.75      4.75 o 
   3 -10   4       84.44       60.69      8.67 o 
   4 -10   4        7.72        5.08      3.98 o 
   5 -10   4      279.71      295.53     15.98 o 
   6 -10   4       13.66       24.15      6.74 o 
   7 -10   4       90.07       82.60      7.03 o 
   8 -10   4        8.93       12.22      4.00 o 
   9 -10   4       13.77       15.96      3.85 o 
  10 -10   4        3.66        9.29      4.26 o 
  -2  -9   4        0.41       -1.97      3.17 o 
  -1  -9   4       63.57       54.79      6.08 o 
   0  -9   4       45.60       51.29      5.08 o 
   1  -9   4      173.40      160.28      6.97 o 
   2  -9   4      182.34      166.03      7.73 o 
   3  -9   4      163.20      156.05     15.92 o 
   4  -9   4      279.25      274.33     13.81 o 
   5  -9   4       54.62       46.66      5.53 o 
   6  -9   4       55.52       51.72      4.75 o 
   7  -9   4       14.41       15.05      6.72 o 
   8  -9   4        4.04        2.59      2.56 o 
   9  -9   4        8.19       10.57      3.80 o 
  10  -9   4       63.23       79.83     18.65 o 
  -3  -8   4       36.34       41.10     11.23 o 
  -2  -8   4       14.64       14.38      5.90 o 
  -1  -8   4       70.07       54.63      6.66 o 
   0  -8   4      156.64      149.52      7.51 o 
   1  -8   4        0.13        3.70      1.98 o 
   2  -8   4      121.73       99.99      3.88 o 
   3  -8   4       10.05       11.39      3.66 o 
   4  -8   4        2.47        6.59      2.50 o 
   5  -8   4      123.90      136.48      7.89 o 
   6  -8   4        0.23        1.76      2.89 o 
   7  -8   4       40.34       39.93      4.41 o 
   8  -8   4       21.17       17.57      3.78 o 
   9  -8   4       13.43       15.88      4.23 o 
  10  -8   4        0.95        2.63      3.14 o 
  11  -8   4        5.10        1.81      2.78 o 
  -5  -7   4        4.38        0.85      3.12 o 
  -4  -7   4        6.89        3.80      5.67 o 
  -3  -7   4       40.69       31.07      4.56 o 
  -2  -7   4       66.27       74.28      5.83 o 
  -1  -7   4       75.46       73.64      5.30 o 
   0  -7   4       22.34       29.22      2.34 o 
   1  -7   4       16.20       16.65      2.82 o 
   2  -7   4      173.76      172.11      5.14 o 
   3  -7   4      114.10      109.72      5.81 o 
   4  -7   4      390.20      384.72     14.13 o 
   5  -7   4       14.06       16.20      3.94 o 
   6  -7   4       25.28       19.18      2.58 o 
   7  -7   4       11.17        8.66      3.89 o 
   8  -7   4        8.70       11.91      6.40 o 
   9  -7   4        3.74        3.34      2.82 o 
  10  -7   4       50.78       48.51      8.56 o 
  11  -7   4        0.10        0.74      3.60 o 
  -6  -6   4        5.37        3.48      3.67 o 
  -5  -6   4        6.07        3.34      3.01 o 
  -4  -6   4        8.56        8.13      3.27 o 
  -3  -6   4      105.62      109.05      7.03 o 
  -2  -6   4        3.32        7.80      3.73 o 
  -1  -6   4       16.65       16.45      3.97 o 
   0  -6   4       26.18       24.32      2.94 o 
   1  -6   4       12.27       11.98      2.28 o 
   2  -6   4       84.35       84.45      3.71 o 
   3  -6   4      101.86      108.83      6.36 o 
   4  -6   4      135.35      133.95      5.86 o 
   5  -6   4       29.82       32.73      2.91 o 
   6  -6   4        0.06       -0.76      2.97 o 
   7  -6   4      160.19      189.21     36.47 o 
   8  -6   4       47.95       50.73      4.63 o 
   9  -6   4        5.99        9.56      3.07 o 
  10  -6   4        4.69        4.61      3.09 o 
  -7  -5   4        0.37        4.77      3.41 o 
  -6  -5   4       42.84       39.30      5.46 o 
  -5  -5   4       10.09       11.88      3.14 o 
  -4  -5   4       63.33       59.73      4.89 o 
  -3  -5   4       54.68       52.22      3.22 o 
  -2  -5   4       50.25       49.06      7.92 o 
  -1  -5   4       37.61       41.43      2.14 o 
   0  -5   4        0.80        1.48      1.02 o 
   1  -5   4       34.11       31.74      1.52 o 
   2  -5   4      350.38      325.20      6.44 o 
   3  -5   4       82.90       73.10      3.74 o 
   4  -5   4       39.18       41.05      5.65 o 
   5  -5   4      137.81      131.74      5.96 o 
   6  -5   4        2.61        4.68      1.32 o 
   7  -5   4       29.37       29.79      2.62 o 
   8  -5   4       32.97       34.83      6.32 o 
   9  -5   4        0.79        3.23      2.44 o 
  10  -5   4       28.35       35.47      8.23 o 
  -8  -4   4       21.96       20.51      4.69 o 
  -7  -4   4       27.57       22.58      4.05 o 
  -6  -4   4       32.31       27.94      6.77 o 
  -5  -4   4        1.21       -0.87      1.71 o 
  -4  -4   4        6.62       10.52      2.07 o 
  -3  -4   4      379.35      388.76     24.62 o 
  -2  -4   4        0.98        0.52      0.95 o 
  -1  -4   4       97.56       90.23      2.90 o 
   0  -4   4      643.82      688.86     13.11 o 
   1  -4   4       35.96       43.05      1.62 o 
   2  -4   4      323.99      327.97      6.24 o 
   3  -4   4      756.19      789.06     25.69 o 
   4  -4   4       33.29       27.30      1.09 o 
   5  -4   4      294.67      340.86     45.26 o 
   6  -4   4       30.65       31.86      3.39 o 
   7  -4   4      457.56      417.91     11.67 o 
   8  -4   4       26.44       29.07      2.90 o 
   9  -4   4       37.28       44.36      8.12 o 
  -8  -3   4        3.35        6.57      3.40 o 
  -7  -3   4        5.82        5.19      2.64 o 
  -6  -3   4      215.61      204.75      7.83 o 
  -5  -3   4      121.33      124.30      4.53 o 
  -4  -3   4      292.57      291.85     10.27 o 
  -3  -3   4      759.80      756.28     17.63 o 
  -2  -3   4      303.19      310.17      6.86 o 
  -1  -3   4      111.30      107.40      2.88 o 
   0  -3   4       24.01       29.84      3.04 o 
   1  -3   4      121.53      130.41      3.12 o 
   2  -3   4      700.07      655.68     22.06 o 
   3  -3   4       37.25       32.01      2.26 o 
   4  -3   4       28.86       34.51      1.58 o 
   5  -3   4      156.40      126.11     14.13 o 
   6  -3   4        0.65        1.94      1.25 o 
   7  -3   4       27.59       28.17      2.50 o 
   8  -3   4       49.61       38.54      4.42 o 
   9  -3   4        1.32        1.18      3.14 o 
  -9  -2   4        0.19        8.12      3.68 o 
  -8  -2   4       74.20       76.10      6.61 o 
  -7  -2   4       40.23       34.94      3.10 o 
  -6  -2   4      217.01      229.54      9.68 o 
  -5  -2   4        9.02       10.07      1.39 o 
  -4  -2   4       23.98       23.67      1.56 o 
  -3  -2   4      641.00      673.20     13.18 o 
  -2  -2   4       11.15       15.98      1.16 o 
  -1  -2   4       12.46       14.63      0.94 o 
   0  -2   4     4728.86     4642.14     90.87 o 
   1  -2   4        6.41        9.73      0.74 o 
   2  -2   4      259.15      299.95     36.84 o 
   3  -2   4      654.61      734.02     18.55 o 
   4  -2   4      111.69      122.86      4.22 o 
   5  -2   4      124.48      124.04      4.19 o 
   6  -2   4      171.23      177.66      8.48 o 
   7  -2   4      330.72      369.36     20.86 o 
   8  -2   4       12.42       21.19      4.45 o 
   9  -2   4       91.46       86.15      8.50 o 
 -10  -1   4        0.28        0.49      4.42 o 
  -9  -1   4        5.39        2.18      2.75 o 
  -8  -1   4        5.95        2.48      3.98 o 
  -7  -1   4        0.10        0.38      1.21 o 
  -6  -1   4      303.15      298.42      7.91 o 
  -5  -1   4      568.93      618.37     13.62 o 
  -4  -1   4       21.37       21.15      1.25 o 
  -3  -1   4     1382.10     1405.12     22.90 o 
  -2  -1   4     1226.83     1268.30     18.60 o 
  -1  -1   4     1969.96     1954.01     28.49 o 
   0  -1   4      427.84      482.48     63.78 o 
   1  -1   4       96.41      100.44      2.57 o 
   2  -1   4       15.90       18.95      1.20 o 
   3  -1   4        3.41        2.51      1.11 o 
   4  -1   4      276.82      302.76     10.24 o 
   5  -1   4      188.31      178.01     19.14 o 
   6  -1   4        0.01        2.82      3.47 o 
   7  -1   4       82.33       67.21      6.13 o 
   8  -1   4        1.11        3.66      4.39 o 
 -10   0   4       19.97       25.41      6.35 o 
  -9   0   4        0.50       -0.14      1.65 o 
  -8   0   4      295.30      295.77      9.51 o 
  -7   0   4        0.74        1.39      1.15 o 
  -6   0   4      470.90      469.53     15.22 o 
  -5   0   4       10.08       10.77      2.55 o 
  -4   0   4      455.66      494.08      8.13 o 
  -3   0   4      158.63      149.97      4.27 o 
  -2   0   4        0.04        7.39      2.55 o 
  -1   0   4      165.44      149.68      3.00 o 
   0   0   4      518.42      556.06     13.01 o 
   1   0   4       72.00       63.47      2.12 o 
   2   0   4      308.46      324.31      9.67 o 
   3   0   4        0.03        0.23      0.71 o 
   4   0   4       77.67       72.70      3.21 o 
   5   0   4        3.45        8.07      6.91 o 
   6   0   4       12.65       14.15      3.16 o 
   7   0   4       30.52       25.36      4.61 o 
   8   0   4        0.63       -1.43      2.86 o 
 -11   1   4       56.24       69.74     12.46 o 
 -10   1   4       47.41       48.33      9.02 o 
  -9   1   4       62.75       56.74      4.08 o 
  -8   1   4      133.96      111.39      4.65 o 
  -7   1   4       40.86       36.84      2.29 o 
  -6   1   4        8.03       13.10      1.16 o 
  -5   1   4       14.45       18.69      2.24 o 
  -4   1   4       52.70       67.09      3.00 o 
  -3   1   4      142.95      132.28      5.31 o 
  -2   1   4       86.50       86.43      1.85 o 
  -1   1   4       18.98       12.77      0.88 o 
   0   1   4       42.18       37.95      1.81 o 
   1   1   4       76.84       79.47      3.19 o 
   2   1   4      144.24      156.24      4.02 o 
   3   1   4       20.64       19.81      1.31 o 
   4   1   4       96.66       96.90      5.56 o 
   5   1   4       37.85       30.31      4.15 o 
   6   1   4        8.68        4.26      2.98 o 
   7   1   4       38.40       43.70      6.27 o 
 -11   2   4        0.03        2.62      4.61 o 
 -10   2   4        4.81       12.83      5.60 o 
  -9   2   4       33.62       29.89      6.25 o 
  -8   2   4      193.06      183.40      5.84 o 
  -7   2   4       11.57       14.07      1.31 o 
  -6   2   4      203.34      179.86     11.14 o 
  -5   2   4      428.25      470.81     14.40 o 
  -4   2   4      131.55      150.45      5.41 o 
  -3   2   4      472.49      509.24      9.42 o 
  -2   2   4       60.79       56.93      1.89 o 
  -1   2   4      772.45      805.47     22.64 o 
   0   2   4       69.56       60.75      2.21 o 
   1   2   4      120.35      117.33      3.54 o 
   2   2   4      233.20      204.57      6.27 o 
   3   2   4       27.62       30.64      3.59 o 
   4   2   4       14.51       18.13      3.20 o 
   5   2   4        6.08        3.03      2.87 o 
   6   2   4        0.00       -2.38      3.30 o 
 -11   3   4       14.62       23.92      4.65 o 
 -10   3   4       33.34       34.98      8.46 o 
  -9   3   4      100.67      107.77     20.09 o 
  -8   3   4       27.08       30.09      4.98 o 
  -7   3   4       18.27       20.72      2.44 o 
  -6   3   4        0.70       -0.55      1.34 o 
  -5   3   4        9.67        9.95      1.76 o 
  -4   3   4       12.98       16.28      2.58 o 
  -3   3   4      151.46      141.70      4.90 o 
  -2   3   4       27.44       29.47      2.65 o 
  -1   3   4       64.81       74.75      5.67 o 
   0   3   4        5.24        8.04      2.12 o 
   1   3   4        0.70        1.96      1.32 o 
   2   3   4        2.13       -1.03      1.64 o 
   3   3   4       40.53       50.72      5.18 o 
   4   3   4       44.09       42.25      5.10 o 
   5   3   4        5.02        6.32      3.35 o 
 -11   4   4        1.82        0.93      2.90 o 
 -10   4   4       55.40       49.94      9.21 o 
  -9   4   4       32.26       36.56      4.76 o 
  -8   4   4      283.18      283.69     11.50 o 
  -7   4   4        4.71        2.61      1.66 o 
  -6   4   4      187.39      184.99     21.63 o 
  -5   4   4        0.10       -0.88      1.43 o 
  -4   4   4       74.24       69.49      2.33 o 
  -3   4   4      296.26      331.82      8.61 o 
  -2   4   4       85.04       82.41      3.11 o 
  -1   4   4      136.22      138.04      5.76 o 
   0   4   4       37.03       34.21      2.00 o 
   1   4   4      204.61      247.52     23.23 o 
   2   4   4      126.79      120.10      7.50 o 
   3   4   4        5.97        4.34      2.98 o 
   4   4   4        5.92        7.27      3.44 o 
 -11   5   4       49.07       46.14      6.15 o 
 -10   5   4      109.83      119.00      7.75 o 
  -9   5   4       64.37       62.71      5.36 o 
  -8   5   4       17.53       23.42      4.37 o 
  -7   5   4        8.93       13.83      2.73 o 
  -6   5   4       20.21       18.89      2.77 o 
  -5   5   4       75.69       80.79      3.02 o 
  -4   5   4       75.59       69.51      5.60 o 
  -3   5   4      220.22      199.23      6.22 o 
  -2   5   4        1.26        3.17      1.54 o 
  -1   5   4       75.11       62.54      3.45 o 
   0   5   4        4.98        8.16      2.81 o 
   1   5   4        3.48        7.38      2.85 o 
   2   5   4        2.98        6.46      2.75 o 
   3   5   4        5.58        7.14      4.00 o 
 -11   6   4        0.79        1.19      2.93 o 
 -10   6   4       58.68       60.15      5.47 o 
  -9   6   4       23.45       21.69      7.10 o 
  -8   6   4      187.89      193.86     22.99 o 
  -7   6   4       37.94       38.67      3.71 o 
  -6   6   4      382.40      354.30     10.20 o 
  -5   6   4       80.00       70.78      4.29 o 
  -4   6   4       98.25       93.31      7.60 o 
  -3   6   4        3.40        3.69      1.36 o 
  -2   6   4        2.84       -0.05      1.48 o 
  -1   6   4        6.56        9.35      2.97 o 
   0   6   4       19.21       24.52      5.72 o 
   1   6   4       64.61       64.15      6.91 o 
   2   6   4       37.42       31.93      5.95 o 
 -11   7   4       23.74       29.26      6.20 o 
 -10   7   4       88.05       94.66      8.07 o 
  -9   7   4       12.33       11.76      8.05 o 
  -8   7   4       23.06       24.16      3.74 o 
  -7   7   4        5.92        2.82      2.32 o 
  -6   7   4        9.73       13.69      2.86 o 
  -5   7   4       44.57       48.71      6.44 o 
  -4   7   4       38.94       37.72      3.31 o 
  -3   7   4       65.24       55.53      4.03 o 
  -2   7   4       16.40       22.21      5.71 o 
  -1   7   4       91.66      110.51     16.48 o 
   0   7   4       26.90       45.15      6.53 o 
 -11   8   4        5.68        5.88      5.48 o 
 -10   8   4       31.29       28.33      4.96 o 
  -9   8   4        8.72        7.54      3.32 o 
  -8   8   4       67.32       60.89      6.50 o 
  -7   8   4       25.03       35.32      5.07 o 
  -6   8   4      245.73      260.35     14.39 o 
  -5   8   4       49.72       49.22      4.19 o 
  -4   8   4       54.36       55.25      4.38 o 
  -3   8   4       46.93       47.97      5.87 o 
  -2   8   4       35.23       35.79      5.75 o 
  -1   8   4        9.86       10.71      4.67 o 
 -10   9   4       14.93        7.93      5.83 o 
  -9   9   4        5.93        3.07      2.98 o 
  -8   9   4       14.98       17.66      4.08 o 
  -7   9   4       17.81       19.19      4.61 o 
  -6   9   4        0.14        0.24      3.83 o 
  -5   9   4        0.75       12.73     10.05 o 
  -4   9   4        0.24        9.30      5.94 o 
  -3   9   4        0.03       14.32      6.87 o 
   4 -12   5        4.36        4.14      4.08 o 
   5 -12   5       25.37       28.79      6.16 o 
   6 -12   5        1.11        1.51      7.25 o 
   7 -12   5       58.19       54.39      7.24 o 
   1 -11   5       29.44       43.02      9.79 o 
   2 -11   5        8.53        7.77      5.75 o 
   3 -11   5       20.40       22.61      5.39 o 
   4 -11   5        0.65        4.06      3.45 o 
   5 -11   5       70.27       70.28      7.32 o 
   6 -11   5       12.81        4.25      3.68 o 
   7 -11   5        0.34        2.03      3.05 o 
   8 -11   5        0.59       -2.64      3.50 o 
   9 -11   5        0.00       -3.61      3.61 o 
  -1 -10   5       19.55       25.79      6.84 o 
   0 -10   5       15.41       25.39      7.71 o 
   1 -10   5        5.47       12.08      6.02 o 
   2 -10   5        2.83        5.00      3.23 o 
   3 -10   5       20.65       26.33      6.62 o 
   4 -10   5       14.87       19.19      3.88 o 
   5 -10   5       26.56       32.58      5.22 o 
   6 -10   5        8.26       16.78      3.88 o 
   7 -10   5       22.39       25.12      4.97 o 
   8 -10   5        3.05        7.37      3.05 o 
   9 -10   5       26.13       34.24      5.63 o 
  10 -10   5        1.14       -4.75      4.85 o 
  -2  -9   5        0.25        0.38      2.58 o 
  -1  -9   5        8.34        6.15      3.37 o 
   0  -9   5        2.59        3.09      1.82 o 
   1  -9   5       45.95       49.30      5.61 o 
   2  -9   5        6.32        7.54      2.95 o 
   3  -9   5       60.53       61.38      5.72 o 
   4  -9   5        6.29        6.61      5.01 o 
   5  -9   5      123.31      136.95      9.17 o 
   6  -9   5       24.84       30.87      4.28 o 
   7  -9   5        5.57        3.28      2.86 o 
   8  -9   5        1.31        5.51      3.07 o 
   9  -9   5        0.22        4.86      3.03 o 
  10  -9   5       26.38       31.95      9.34 o 
  -4  -8   5        5.80        4.47      9.09 o 
  -3  -8   5        8.17       10.39      3.76 o 
  -2  -8   5        6.67        7.87      3.08 o 
  -1  -8   5       41.15       51.43      4.04 o 
   0  -8   5       40.92       45.09      3.03 o 
   1  -8   5        1.07        1.43      1.52 o 
   2  -8   5       99.09      101.69      6.71 o 
   3  -8   5       35.36       38.07      4.38 o 
   4  -8   5      115.49      131.32      8.50 o 
   5  -8   5      193.44      210.90     14.75 o 
   6  -8   5       46.46       38.99      6.38 o 
   7  -8   5       32.44       32.09      4.23 o 
   8  -8   5       13.59       16.40      3.31 o 
   9  -8   5       94.79      120.27     28.19 o 
  10  -8   5        0.41        3.44      3.74 o 
  -5  -7   5        6.94       10.05      3.83 o 
  -4  -7   5        1.98        3.66      2.99 o 
  -3  -7   5       15.21       17.40      3.35 o 
  -2  -7   5        6.10        2.26      1.97 o 
  -1  -7   5       42.72       37.31      3.15 o 
   0  -7   5       12.57       16.16      1.84 o 
   1  -7   5        2.63        3.33      1.31 o 
   2  -7   5      144.86      155.77      8.35 o 
   3  -7   5      156.96      144.92      7.75 o 
   4  -7   5      300.58      318.91     12.75 o 
   5  -7   5       50.67       49.29      5.19 o 
   6  -7   5      316.98      302.59     19.78 o 
   7  -7   5        7.18       15.95      3.44 o 
   8  -7   5       33.32       42.40      9.56 o 
   9  -7   5        0.83        4.68      3.23 o 
  10  -7   5       14.52       11.64      4.38 o 
  -6  -6   5        1.89        2.89      3.42 o 
  -5  -6   5       21.55       19.63      4.43 o 
  -4  -6   5        0.07       -1.60      2.17 o 
  -3  -6   5       43.75       39.99      2.84 o 
  -2  -6   5        6.81        7.42      2.04 o 
  -1  -6   5        0.88        0.22      1.31 o 
   0  -6   5      217.87      237.73      7.36 o 
   1  -6   5        9.47       10.59      1.18 o 
   2  -6   5      506.92      496.15     19.42 o 
   3  -6   5       31.87       31.24      3.81 o 
   4  -6   5      234.49      246.02      9.47 o 
   5  -6   5       19.59       20.11      3.79 o 
   6  -6   5       57.91       47.04      4.53 o 
   7  -6   5       16.93       24.18      4.54 o 
   8  -6   5       59.13       62.05      5.96 o 
   9  -6   5       58.35       60.86      5.30 o 
  10  -6   5        4.87        0.16      3.22 o 
  -7  -5   5        0.13       -0.63      3.55 o 
  -6  -5   5       29.07       38.95      7.49 o 
  -5  -5   5       28.82       32.26      6.54 o 
  -4  -5   5        0.35        9.60      2.30 o 
  -3  -5   5       32.70       39.16      3.48 o 
  -2  -5   5      134.14      142.67      5.17 o 
  -1  -5   5       13.97       15.02      1.56 o 
   0  -5   5        1.45        4.35      1.04 o 
   1  -5   5       52.15       47.24      2.05 o 
   2  -5   5       63.90       69.63      1.66 o 
   3  -5   5       44.18       40.74      3.19 o 
   4  -5   5      331.97      316.01     11.12 o 
   5  -5   5       35.41       37.84      5.20 o 
   6  -5   5      398.56      414.22     16.21 o 
   7  -5   5       71.79       60.76      6.64 o 
   8  -5   5       66.09       60.68      4.88 o 
   9  -5   5       11.53       11.96      4.43 o 
  10  -5   5        0.09        3.19      5.20 o 
  -8  -4   5       20.52       29.31      8.29 o 
  -7  -4   5        0.07        2.29      2.44 o 
  -6  -4   5        4.88        1.60      2.39 o 
  -5  -4   5       26.97       26.47      2.41 o 
  -4  -4   5       27.52       30.60      2.56 o 
  -3  -4   5      146.02      145.57      5.19 o 
  -2  -4   5       11.47       10.34      1.47 o 
  -1  -4   5       87.49       89.67      3.04 o 
   0  -4   5       52.42       54.08      1.91 o 
   1  -4   5        7.78        3.48      0.97 o 
   2  -4   5      734.32      818.70     13.76 o 
   3  -4   5        0.27        0.74      0.92 o 
   4  -4   5       65.24       82.19      2.61 o 
   5  -4   5       40.33       41.19      2.82 o 
   6  -4   5       76.18       65.89      5.75 o 
   7  -4   5       24.78       25.74      3.39 o 
   8  -4   5       29.69       25.55      5.65 o 
   9  -4   5        6.97        7.03      5.34 o 
  -8  -3   5       32.62       34.78      5.05 o 
  -7  -3   5       13.47        9.73      3.11 o 
  -6  -3   5      173.92      188.15      8.99 o 
  -5  -3   5      211.30      208.57      6.63 o 
  -4  -3   5      324.84      302.11      8.30 o 
  -3  -3   5       77.12       83.06      3.71 o 
  -2  -3   5      757.33      823.33     16.96 o 
  -1  -3   5        0.58        0.27      0.65 o 
   0  -3   5     2141.43     2239.31     51.59 o 
   1  -3   5        0.60        2.44      1.97 o 
   2  -3   5       37.37       43.43      2.84 o 
   3  -3   5       58.34       79.64      5.35 o 
   4  -3   5        5.79        9.27      1.16 o 
   5  -3   5       60.11       55.87      4.38 o 
   6  -3   5      150.32      153.05      8.17 o 
   7  -3   5        7.90        9.00      1.77 o 
   8  -3   5        4.62        4.31      2.59 o 
   9  -3   5       19.78       16.95      5.39 o 
  -9  -2   5       55.05       62.16     10.99 o 
  -8  -2   5      137.01      128.14      8.21 o 
  -7  -2   5       18.87       22.02      2.40 o 
  -6  -2   5      167.76      158.94      5.53 o 
  -5  -2   5      228.54      230.86      6.80 o 
  -4  -2   5       54.40       66.43      3.21 o 
  -3  -2   5        1.08        5.19      2.27 o 
  -2  -2   5      824.87      928.82     16.76 o 
  -1  -2   5      608.76      695.80     12.35 o 
   0  -2   5      137.74      121.17      8.48 o 
   1  -2   5      783.84      923.68     22.28 o 
   2  -2   5       42.51       48.20      2.59 o 
   3  -2   5      126.21      137.59      8.37 o 
   4  -2   5       31.80       33.22      1.99 o 
   5  -2   5       36.25       40.55      2.59 o 
   6  -2   5        0.01        0.14      1.68 o 
   7  -2   5       63.41       69.67      9.51 o 
   8  -2   5        6.36        8.40      3.69 o 
 -10  -1   5       26.28       22.69      8.20 o 
  -9  -1   5        0.79        2.95      4.83 o 
  -8  -1   5       16.81       17.29      5.83 o 
  -7  -1   5       42.91       39.98      2.57 o 
  -6  -1   5      245.65      240.32     12.79 o 
  -5  -1   5       26.96       25.52      1.71 o 
  -4  -1   5       10.70        7.69      1.69 o 
  -3  -1   5        8.58        2.59      1.01 o 
  -2  -1   5     1179.12     1183.26     19.01 o 
  -1  -1   5      180.22      217.62      7.43 o 
   0  -1   5      458.67      465.32     12.32 o 
   1  -1   5        1.57        1.12      0.77 o 
   2  -1   5       26.51       26.49      1.67 o 
   3  -1   5        7.80       13.10      1.36 o 
   4  -1   5       83.48       82.80      5.21 o 
   5  -1   5       86.03       77.16      6.34 o 
   6  -1   5       70.31       79.57      5.87 o 
   7  -1   5        6.69       10.90      7.36 o 
   8  -1   5        3.47        2.47      3.33 o 
 -10   0   5        1.81        0.19      4.23 o 
  -9   0   5        0.04       -2.25      2.25 o 
  -8   0   5      117.95      111.35      4.84 o 
  -7   0   5       21.76       21.05      3.29 o 
  -6   0   5       62.06       63.81      5.61 o 
  -5   0   5      122.24      105.39      9.18 o 
  -4   0   5        0.33        0.70      1.15 o 
  -3   0   5      193.47      222.62      6.84 o 
  -2   0   5      337.05      374.13     16.14 o 
  -1   0   5       58.81       58.35      1.78 o 
   0   0   5      661.06      701.57     13.90 o 
   1   0   5        1.00        2.80      1.03 o 
   2   0   5      141.33      145.75      4.35 o 
   3   0   5        2.96        3.58      1.85 o 
   4   0   5      126.42      119.30      6.53 o 
   5   0   5        5.11        4.43      2.48 o 
   6   0   5        0.00        1.99      2.62 o 
   7   0   5       16.33       18.57      4.60 o 
 -11   1   5       60.71       69.11     11.78 o 
 -10   1   5       18.19       20.56      6.16 o 
  -9   1   5        0.03        1.77      3.26 o 
  -8   1   5       78.83       82.56      5.82 o 
  -7   1   5      108.16      107.65      6.31 o 
  -6   1   5      284.54      289.42     13.85 o 
  -5   1   5       90.34       88.12      4.02 o 
  -4   1   5      107.30      122.74      5.01 o 
  -3   1   5      200.94      213.08     12.52 o 
  -2   1   5      924.48      926.46     15.72 o 
  -1   1   5      403.20      378.61     10.04 o 
   0   1   5        0.30        2.21      2.75 o 
   1   1   5      173.36      153.24      4.47 o 
   2   1   5       17.25       17.80      1.72 o 
   3   1   5       29.67       28.80      3.08 o 
   4   1   5       82.81       80.66      5.59 o 
   5   1   5       33.55       45.79      5.30 o 
   6   1   5        3.72        5.70      3.55 o 
 -11   2   5        0.56       -1.01      2.59 o 
 -10   2   5        5.09        5.42      3.08 o 
  -9   2   5       31.03       24.93      4.34 o 
  -8   2   5      322.00      346.28     14.52 o 
  -7   2   5       40.80       42.75      3.96 o 
  -6   2   5       48.46       48.36      3.53 o 
  -5   2   5        0.07       -1.45      1.45 o 
  -4   2   5      294.20      295.12     10.50 o 
  -3   2   5       52.33       62.61      1.76 o 
  -2   2   5       73.06       79.24      4.18 o 
  -1   2   5       69.87       73.29      8.25 o 
   0   2   5       67.50       73.73      2.98 o 
   1   2   5        9.68       11.03      1.37 o 
   2   2   5      284.88      293.88     15.81 o 
   3   2   5       43.66       53.38      8.79 o 
   4   2   5       65.91       65.07      9.73 o 
   5   2   5        3.03       23.55     19.36 o 
 -11   3   5       66.52       76.73      7.06 o 
 -10   3   5       87.96       88.43      7.27 o 
  -9   3   5       58.86       68.10      5.21 o 
  -8   3   5      137.37      123.28     12.67 o 
  -7   3   5      161.90      157.12      8.04 o 
  -6   3   5        2.64        2.07      1.83 o 
  -5   3   5       60.23       60.97      4.10 o 
  -4   3   5       92.99       91.06      4.74 o 
  -3   3   5      202.96      223.81      6.41 o 
  -2   3   5      127.61      133.26      4.10 o 
  -1   3   5       95.26       95.43      3.88 o 
   0   3   5       34.34       30.87      2.15 o 
   1   3   5      157.01      166.48     14.81 o 
   2   3   5       45.99       44.73      4.42 o 
   3   3   5        9.39       11.30      7.55 o 
   4   3   5        3.13        4.08      2.83 o 
   5   3   5        1.19        2.67      3.77 o 
 -11   4   5       11.05        9.08      3.55 o 
 -10   4   5        2.42        8.84      3.05 o 
  -9   4   5       52.47       44.75      7.44 o 
  -8   4   5      226.94      201.61      9.46 o 
  -7   4   5      153.05      140.95      7.41 o 
  -6   4   5       38.66       42.67      4.42 o 
  -5   4   5        0.29        0.12      1.65 o 
  -4   4   5      139.99      116.25      5.66 o 
  -3   4   5       18.40       22.24      2.70 o 
  -2   4   5        1.74        2.73      2.57 o 
  -1   4   5        5.84        0.88      1.10 o 
   0   4   5       13.53       15.79      3.08 o 
   1   4   5        1.27        2.98      2.57 o 
   2   4   5      111.49      104.87      7.83 o 
   3   4   5        4.65        9.93      3.48 o 
 -11   5   5       53.21       67.02      6.72 o 
 -10   5   5       95.32       82.19      9.90 o 
  -9   5   5       75.80       68.93      5.26 o 
  -8   5   5       64.14       61.87      5.39 o 
  -7   5   5      100.41       98.27      6.18 o 
  -6   5   5       14.92       18.18      3.02 o 
  -5   5   5       75.64       66.29      7.79 o 
  -4   5   5        9.95        6.57      1.55 o 
  -3   5   5       23.62       25.57      3.03 o 
  -2   5   5        8.27       10.50      1.73 o 
  -1   5   5        9.79       15.90      1.84 o 
   0   5   5       29.32       29.42      4.38 o 
   1   5   5       31.38       41.26      5.18 o 
   2   5   5       12.19       16.72      4.30 o 
 -11   6   5       28.70       27.57      5.84 o 
 -10   6   5        0.06        9.90     10.24 o 
  -9   6   5       10.11        8.14      3.08 o 
  -8   6   5       73.55       68.14      6.02 o 
  -7   6   5       82.51       86.97      6.52 o 
  -6   6   5       50.59       58.16      5.30 o 
  -5   6   5       17.88       22.94      3.75 o 
  -4   6   5       32.76       31.86      3.85 o 
  -3   6   5        1.50        2.31      1.48 o 
  -2   6   5        1.79        1.13      1.27 o 
  -1   6   5       17.35       19.42      3.93 o 
   0   6   5        1.09       -2.25      2.66 o 
   1   6   5        2.00        4.95      3.28 o 
 -11   7   5       14.54       13.75      4.69 o 
 -10   7   5       30.76       31.21      4.80 o 
  -9   7   5        1.16        0.94      2.44 o 
  -8   7   5       20.76       25.98      8.61 o 
  -7   7   5       19.21       16.96      2.94 o 
  -6   7   5       11.87       18.68      3.67 o 
  -5   7   5        0.19        1.36      2.13 o 
  -4   7   5        0.49        0.87      1.62 o 
  -3   7   5        2.91        2.07      1.76 o 
  -2   7   5        2.51        4.57      3.24 o 
  -1   7   5       11.19       17.95      4.61 o 
 -10   8   5       14.73       14.17      4.75 o 
  -9   8   5        0.06       -1.72      3.30 o 
  -8   8   5       53.41       48.64      5.95 o 
  -7   8   5        0.54        3.56      5.83 o 
  -6   8   5      135.63      149.41     10.96 o 
  -5   8   5       26.05       19.47      4.18 o 
  -4   8   5       41.75       45.97      7.79 o 
  -3   8   5        7.82       10.69      5.15 o 
  -8   9   5       51.95       59.00      6.82 o 
  -7   9   5       32.56       32.40      5.71 o 
  -6   9   5       17.01       20.17      4.56 o 
   4 -12   6        0.37        3.56      5.18 o 
   5 -12   6       11.77       11.24     10.32 o 
   6 -12   6        0.69       -4.59      4.59 o 
   7 -12   6       60.89       70.81      9.24 o 
   1 -11   6        0.14        1.23      4.91 o 
   2 -11   6       15.54        8.69      4.32 o 
   3 -11   6       10.73       10.28      3.78 o 
   4 -11   6        0.01       -0.49      3.63 o 
   5 -11   6       85.26       73.55      7.96 o 
   6 -11   6        6.08        9.94      3.85 o 
   7 -11   6        2.68        1.65      3.08 o 
   8 -11   6        0.06       -0.68      2.52 o 
  -1 -10   6        7.25        6.79      5.86 o 
   0 -10   6       63.59       59.90     11.02 o 
   1 -10   6        7.48       13.96      4.30 o 
   2 -10   6       36.89       44.59      7.25 o 
   3 -10   6       47.66       49.02      9.16 o 
   4 -10   6        0.79        1.90      4.94 o 
   5 -10   6        6.66        5.37      3.38 o 
   6 -10   6        0.93        4.88      2.91 o 
   7 -10   6       35.72       48.27      6.96 o 
   8 -10   6        7.69       14.43      4.76 o 
   9 -10   6       26.93       41.53      8.18 o 
  -2  -9   6       11.58        8.77      7.45 o 
  -1  -9   6       10.51       11.65      3.03 o 
   0  -9   6       25.06       24.74      3.10 o 
   1  -9   6       14.36       13.53      3.60 o 
   2  -9   6        7.92        8.02      2.92 o 
   3  -9   6       55.69       65.01      6.44 o 
   4  -9   6        2.55        2.45      2.77 o 
   5  -9   6      219.64      202.78     11.78 o 
   6  -9   6        0.24        0.16      2.30 o 
   7  -9   6        7.37        8.73      3.35 o 
   8  -9   6        0.11       -0.41      2.50 o 
   9  -9   6        3.55        2.75      3.82 o 
  -4  -8   6        0.59       -2.86      6.20 o 
  -3  -8   6        9.08       14.81      4.07 o 
  -2  -8   6        9.68       13.91      2.64 o 
  -1  -8   6       73.02       69.94      4.27 o 
   0  -8   6      117.75      103.26      5.12 o 
   1  -8   6       42.30       43.24      7.71 o 
   2  -8   6      112.10      114.02      9.71 o 
   3  -8   6      162.80      173.01     17.62 o 
   4  -8   6       23.50       25.30      3.57 o 
   5  -8   6       38.72       37.66      4.39 o 
   6  -8   6       22.17       12.55      2.84 o 
   7  -8   6       14.32       18.91      5.41 o 
   8  -8   6        2.03        4.37      3.87 o 
   9  -8   6       55.15       61.45      7.10 o 
  10  -8   6       15.14       26.24      4.73 o 
  -5  -7   6        0.79        5.03      3.67 o 
  -4  -7   6        0.01        2.42      2.93 o 
  -3  -7   6       55.28       31.99      9.20 o 
  -2  -7   6       17.49       18.96      2.58 o 
  -1  -7   6        0.50        0.10      1.79 o 
   0  -7   6       48.61       54.30      3.11 o 
   1  -7   6      186.35      196.21     12.48 o 
   2  -7   6        6.57       15.23      2.92 o 
   3  -7   6      481.01      466.24     17.86 o 
   4  -7   6        0.04        3.17      2.65 o 
   5  -7   6      409.35      360.73     15.96 o 
   6  -7   6       27.18       23.93      4.01 o 
   7  -7   6       43.59       56.17      7.85 o 
   8  -7   6       10.95       11.54      3.64 o 
   9  -7   6       14.64       15.29      3.94 o 
  10  -7   6        1.41       -1.96      3.38 o 
  -6  -6   6        0.01        3.87      3.55 o 
  -5  -6   6       64.58       67.52      6.14 o 
  -4  -6   6        2.02        2.43      2.86 o 
  -3  -6   6        1.83        3.95      1.84 o 
  -2  -6   6       77.59       73.37      6.37 o 
  -1  -6   6      461.06      464.21     12.71 o 
   0  -6   6      520.12      489.52     12.79 o 
   1  -6   6      305.60      291.75      7.96 o 
   2  -6   6      738.81      755.01     25.44 o 
   3  -6   6      595.84      595.82     24.50 o 
   4  -6   6      487.18      471.84     23.71 o 
   5  -6   6       34.59       34.04      4.50 o 
   6  -6   6      289.04      348.88     69.04 o 
   7  -6   6        5.69        5.19      2.61 o 
   8  -6   6        6.94       15.44      6.50 o 
   9  -6   6       21.34       29.35      5.18 o 
  -7  -5   6        1.92        4.80      3.82 o 
  -6  -5   6        5.88        4.29      3.01 o 
  -5  -5   6       50.22       44.53      5.01 o 
  -4  -5   6       34.81       33.53      2.85 o 
  -3  -5   6      655.43      634.64     18.02 o 
  -2  -5   6      446.96      468.96     13.24 o 
  -1  -5   6      129.89      136.83      5.12 o 
   0  -5   6      502.41      500.08     16.21 o 
   1  -5   6      168.44      165.46      4.33 o 
   2  -5   6       27.61       24.74      4.19 o 
   3  -5   6      212.77      192.44     25.40 o 
   4  -5   6        4.09       10.29      2.37 o 
   5  -5   6        1.18       -0.26      2.21 o 
   6  -5   6       82.11       90.81      6.50 o 
   7  -5   6       14.12       21.65      3.49 o 
   8  -5   6        3.98        3.63      2.93 o 
   9  -5   6        0.12        2.81      3.85 o 
  -8  -4   6       43.03       34.85      8.70 o 
  -7  -4   6      118.07      106.27      7.98 o 
  -6  -4   6       52.04       50.65      6.30 o 
  -5  -4   6      795.25      791.34     23.25 o 
  -4  -4   6      410.98      437.71     12.98 o 
  -3  -4   6      105.46      116.50      5.48 o 
  -2  -4   6      164.37      169.24      5.29 o 
  -1  -4   6       19.22       21.48      1.60 o 
   0  -4   6        5.81        8.89      1.70 o 
   1  -4   6      450.23      420.64      8.90 o 
   2  -4   6       55.50       51.75      2.71 o 
   3  -4   6       52.55       50.40      2.09 o 
   4  -4   6      165.88      167.21     26.77 o 
   5  -4   6       13.83       14.91      3.29 o 
   6  -4   6       96.21       81.02      3.67 o 
   7  -4   6        6.19        8.34      2.01 o 
   8  -4   6        2.89        2.73      4.37 o 
   9  -4   6       12.82       14.43      6.79 o 
  -8  -3   6       68.27       78.13     11.97 o 
  -7  -3   6      167.18      163.60      7.25 o 
  -6  -3   6       96.12       94.18      4.74 o 
  -5  -3   6       18.81       16.72      2.18 o 
  -4  -3   6       15.98       26.60      2.51 o 
  -3  -3   6      118.30      123.07      4.08 o 
  -2  -3   6      165.22      179.20      7.56 o 
  -1  -3   6      442.24      418.47      9.11 o 
   0  -3   6       87.98       91.86      3.75 o 
   1  -3   6       73.13       65.75      2.36 o 
   2  -3   6       13.62       22.57      3.59 o 
   3  -3   6       48.72       53.20      2.44 o 
   4  -3   6       11.38       27.76      5.61 o 
   5  -3   6       23.21       21.03      2.98 o 
   6  -3   6      183.94      179.21      6.99 o 
   7  -3   6       35.77       31.28      4.18 o 
   8  -3   6       19.97       25.92      7.14 o 
  -9  -2   6        4.80       10.36      6.32 o 
  -8  -2   6        0.05        2.66      2.40 o 
  -7  -2   6       50.37       51.49      3.50 o 
  -6  -2   6        9.27       12.79      1.70 o 
  -5  -2   6      514.69      521.93     13.03 o 
  -4  -2   6      741.76      763.65     16.65 o 
  -3  -2   6       94.72       98.44      2.97 o 
  -2  -2   6      437.05      445.77      8.92 o 
  -1  -2   6       23.20       24.84      1.27 o 
   0  -2   6      201.00      186.91      4.66 o 
   1  -2   6      139.26      135.71      3.96 o 
   2  -2   6       24.00       30.06      2.46 o 
   3  -2   6        0.06        1.61      1.07 o 
   4  -2   6      144.48      142.39      5.13 o 
   5  -2   6        0.39        0.47      1.17 o 
   6  -2   6       83.89       74.49      5.63 o 
   7  -2   6        0.36        1.22      2.30 o 
   8  -2   6        1.32        1.80      3.98 o 
  -9  -1   6        0.35       -2.87      4.61 o 
  -8  -1   6        9.53       12.71      3.09 o 
  -7  -1   6      140.63      145.62     10.74 o 
  -6  -1   6       35.72       38.97      2.24 o 
  -5  -1   6       44.52       39.10      1.77 o 
  -4  -1   6       31.05       40.31      3.28 o 
  -3  -1   6       26.43       25.81      2.82 o 
  -2  -1   6      164.22      179.97      3.91 o 
  -1  -1   6      302.16      277.32      5.97 o 
   0  -1   6      307.89      303.54     11.09 o 
   1  -1   6       11.06        9.36      1.39 o 
   2  -1   6        5.79       10.66      2.55 o 
   3  -1   6       13.53       16.58      2.92 o 
   4  -1   6        8.47       10.15      1.66 o 
   5  -1   6       17.07       17.71      3.14 o 
   6  -1   6       61.02       54.74      5.87 o 
   7  -1   6        1.99        8.33      3.66 o 
 -10   0   6       24.06       37.51      8.50 o 
  -9   0   6        1.84       -0.18      2.25 o 
  -8   0   6        0.00       -0.32      2.09 o 
  -7   0   6       70.27       71.12      5.34 o 
  -6   0   6       87.26       90.81      5.20 o 
  -5   0   6      451.58      472.89     16.57 o 
  -4   0   6      282.34      274.85     11.79 o 
  -3   0   6      192.09      187.07      6.87 o 
  -2   0   6      413.90      413.56     10.10 o 
  -1   0   6      247.62      255.76      6.02 o 
   0   0   6      145.55      154.76      4.64 o 
   1   0   6      156.56      161.72      5.08 o 
   2   0   6       15.92       20.55      4.42 o 
   3   0   6        6.04        7.13      1.40 o 
   4   0   6      130.88      126.77      7.59 o 
   5   0   6        4.66        5.37      2.79 o 
   6   0   6       22.59       16.74      3.89 o 
 -10   1   6        5.72        4.87      3.06 o 
  -9   1   6        4.27        8.20      3.33 o 
  -8   1   6       95.50      109.12      8.12 o 
  -7   1   6      258.93      256.81     11.12 o 
  -6   1   6        7.02        7.64      2.33 o 
  -5   1   6       11.24       15.41      2.66 o 
  -4   1   6        7.92        9.60      1.88 o 
  -3   1   6        7.75        6.89      1.55 o 
  -2   1   6      704.55      722.64     22.48 o 
  -1   1   6       65.98       65.37      5.29 o 
   0   1   6       43.15       41.26      4.29 o 
   1   1   6       50.98       51.00      7.50 o 
   2   1   6       20.56       19.72      1.77 o 
   3   1   6       29.41       32.71      4.79 o 
   4   1   6        0.29        0.58      1.96 o 
   5   1   6        0.36       -0.76      2.72 o 
   6   1   6        2.47       -0.16      2.72 o 
 -11   2   6       14.99       15.96      4.67 o 
 -10   2   6      112.68      102.33      7.46 o 
  -9   2   6       29.85       25.70      6.33 o 
  -8   2   6       10.76       13.50      3.25 o 
  -7   2   6       17.84       26.32      3.65 o 
  -6   2   6       10.15       12.86      2.48 o 
  -5   2   6      260.53      265.75     10.49 o 
  -4   2   6      265.87      266.88     10.34 o 
  -3   2   6      103.96       94.48      5.39 o 
  -2   2   6       17.01       18.25      4.01 o 
  -1   2   6      168.55      164.86     14.84 o 
   0   2   6       89.87       97.22      9.50 o 
   1   2   6       91.57       87.68      3.81 o 
   2   2   6       31.09       34.99      9.91 o 
   3   2   6        0.01        4.88      3.04 o 
   4   2   6       25.49       25.26      4.76 o 
   5   2   6        5.31        2.11      3.09 o 
 -11   3   6       41.81       46.16      5.91 o 
 -10   3   6       60.54       47.59      6.01 o 
  -9   3   6       55.05       64.29      5.57 o 
  -8   3   6      315.46      313.94     14.36 o 
  -7   3   6      454.85      471.74     26.25 o 
  -6   3   6       28.80       32.40      7.45 o 
  -5   3   6       28.71       33.85      3.62 o 
  -4   3   6       73.34       68.29      5.28 o 
  -3   3   6        0.69        1.27      1.43 o 
  -2   3   6      357.69      362.24     10.06 o 
  -1   3   6        1.27        4.97      1.37 o 
   0   3   6       33.30       36.86      2.52 o 
   1   3   6       34.17       36.92      4.48 o 
   2   3   6       17.21       25.88      3.97 o 
   3   3   6        6.65       16.58      4.72 o 
   4   3   6        0.89        4.83      3.81 o 
 -11   4   6      103.53      110.42      8.95 o 
 -10   4   6      367.21      344.17     37.24 o 
  -9   4   6      287.01      278.66     14.09 o 
  -8   4   6        0.57        4.21      2.35 o 
  -7   4   6      127.27      129.79      8.28 o 
  -6   4   6       35.31       36.46      4.14 o 
  -5   4   6        0.41        4.67      3.47 o 
  -4   4   6      161.38      178.75      8.92 o 
  -3   4   6        7.24        4.45      1.55 o 
  -2   4   6        1.21        6.09      2.83 o 
  -1   4   6        3.88        9.82      2.07 o 
   0   4   6       15.79       20.12      3.72 o 
   1   4   6        3.78        3.01      2.88 o 
   2   4   6       47.33       49.65      6.47 o 
   3   4   6        4.04        3.03      3.22 o 
 -11   5   6        2.13       -0.44      2.94 o 
 -10   5   6        8.84       12.13      4.87 o 
  -9   5   6        2.60       13.31     10.51 o 
  -8   5   6       42.20       40.42      4.02 o 
  -7   5   6      151.37      136.19      8.52 o 
  -6   5   6        7.86       13.89      2.66 o 
  -5   5   6       28.52       29.13      3.87 o 
  -4   5   6        0.52       10.94      2.59 o 
  -3   5   6        4.94        8.16      5.95 o 
  -2   5   6      158.02      132.47      7.21 o 
  -1   5   6        0.90        4.02      2.70 o 
   0   5   6       64.70       60.04      6.55 o 
   1   5   6       51.61       53.49      7.06 o 
 -11   6   6       25.18       30.53      6.39 o 
 -10   6   6       74.11       74.29      9.05 o 
  -9   6   6       80.95       69.23      6.99 o 
  -8   6   6       16.17       11.69      3.27 o 
  -7   6   6       82.04       81.80      6.37 o 
  -6   6   6        1.20        2.64      2.31 o 
  -5   6   6       26.91       30.27      4.29 o 
  -4   6   6      151.45      128.99     13.54 o 
  -3   6   6        1.04       -1.78      1.78 o 
  -2   6   6       33.07       32.81      4.77 o 
  -1   6   6       36.51       43.14      5.75 o 
   0   6   6        1.82       -0.98      2.76 o 
 -10   7   6       21.69       16.57      3.85 o 
  -9   7   6        6.95        4.80      2.98 o 
  -8   7   6       28.48       31.26      4.73 o 
  -7   7   6      163.46      159.57     11.02 o 
  -6   7   6       43.86       44.76      5.60 o 
  -5   7   6       35.08       28.72      6.21 o 
  -4   7   6       16.21       21.23      3.76 o 
  -3   7   6        9.68        6.57      5.56 o 
  -2   7   6        0.84       -2.16      4.09 o 
  -9   8   6       43.26       44.03      6.21 o 
  -8   8   6        0.66        0.26      3.33 o 
  -7   8   6       45.34       37.19      5.59 o 
  -6   8   6        2.92        0.64      5.67 o 
  -5   8   6        4.22       -0.22      4.58 o 
   1 -11   7       11.12       26.44      8.31 o 
   2 -11   7        0.87        1.88      3.58 o 
   3 -11   7        2.74        2.11      3.58 o 
   4 -11   7       15.13      163.71     90.79 o 
   5 -11   7       39.30       43.27      7.66 o 
   6 -11   7       25.35       35.76      8.35 o 
   7 -11   7       25.49       40.90      6.76 o 
   8 -11   7       20.03       33.92     11.14 o 
  -1 -10   7       11.54        7.52      6.32 o 
   0 -10   7       29.86       26.97      4.94 o 
   1 -10   7       39.72       36.06      5.29 o 
   2 -10   7       14.07       29.04     11.30 o 
   3 -10   7       32.34       39.99      7.25 o 
   4 -10   7       25.89       31.17      5.36 o 
   5 -10   7        2.27        3.99      3.33 o 
   6 -10   7       10.96        8.17      3.24 o 
   7 -10   7       16.76       15.82      4.33 o 
   8 -10   7       21.80       19.67      4.79 o 
  -2  -9   7        0.21        0.11      4.23 o 
  -1  -9   7        0.57       -0.62      2.42 o 
   0  -9   7       55.45       50.17      8.07 o 
   1  -9   7       40.17       33.77      5.19 o 
   2  -9   7        0.05        2.33      3.45 o 
   3  -9   7       12.58       22.08      4.27 o 
   4  -9   7        6.96        5.29      3.27 o 
   5  -9   7      133.97      128.58      8.43 o 
   6  -9   7       91.40       83.58      6.71 o 
   7  -9   7       95.22      106.78      9.45 o 
   8  -9   7      131.35      133.92      9.98 o 
   9  -9   7       68.84       70.86      7.79 o 
  -4  -8   7       24.39       16.68      4.79 o 
  -3  -8   7       12.55        8.07      3.28 o 
  -2  -8   7        0.00       -0.78      1.87 o 
  -1  -8   7        3.14        1.42      1.73 o 
   0  -8   7      103.89       97.82      5.22 o 
   1  -8   7        1.13        7.31      3.03 o 
   2  -8   7       85.32       82.88      8.60 o 
   3  -8   7      555.81      538.94     23.24 o 
   4  -8   7      215.92      236.55     12.82 o 
   5  -8   7      278.17      300.02     15.34 o 
   6  -8   7      180.43      177.79     11.39 o 
   7  -8   7       63.53       60.76      7.21 o 
   8  -8   7       17.52       23.83      6.02 o 
   9  -8   7        0.51        0.57      3.07 o 
  -5  -7   7        1.98        0.95      2.99 o 
  -4  -7   7        1.36        0.13      2.19 o 
  -3  -7   7        6.98        8.73      2.64 o 
  -2  -7   7       17.86       21.08      2.94 o 
  -1  -7   7       31.41       30.62      2.91 o 
   0  -7   7      288.89      296.99     13.57 o 
   1  -7   7      302.53      309.83     14.43 o 
   2  -7   7      314.54      316.41     13.94 o 
   3  -7   7      273.23      299.69     14.41 o 
   4  -7   7      388.46      396.36     17.38 o 
   5  -7   7       28.78       27.99      4.43 o 
   6  -7   7       56.19       50.39      5.04 o 
   7  -7   7       13.44       14.89      4.69 o 
   8  -7   7       22.76       25.09      4.73 o 
   9  -7   7       17.41       24.11      4.82 o 
  -6  -6   7        0.34        0.30      4.09 o 
  -5  -6   7       20.83       23.55      5.98 o 
  -4  -6   7        5.62        6.22      2.15 o 
  -3  -6   7      164.97      172.56      7.49 o 
  -2  -6   7       25.05       32.85      3.07 o 
  -1  -6   7       34.29       36.15      3.70 o 
   0  -6   7       17.27       20.57      2.76 o 
   1  -6   7      214.41      209.13      5.92 o 
   2  -6   7       19.96       19.75      3.26 o 
   3  -6   7      399.19      406.58     16.78 o 
   4  -6   7       38.73       46.28      4.70 o 
   5  -6   7       41.37       33.69      4.58 o 
   6  -6   7      236.85      229.64     12.31 o 
   7  -6   7       27.35       22.67      4.43 o 
   8  -6   7        7.10        0.44      2.41 o 
   9  -6   7        4.92        8.91      4.80 o 
  -7  -5   7       10.55       10.93      6.54 o 
  -6  -5   7        4.90        7.45      3.43 o 
  -5  -5   7       82.79       74.63      4.50 o 
  -4  -5   7       53.92       58.23      4.01 o 
  -3  -5   7        0.05       -0.83      1.93 o 
  -2  -5   7       97.81      102.99      5.88 o 
  -1  -5   7       54.66       55.59      4.46 o 
   0  -5   7      296.30      290.48     10.03 o 
   1  -5   7      140.87      140.62      4.46 o 
   2  -5   7      102.25      101.55      3.28 o 
   3  -5   7       12.48       11.99      2.74 o 
   4  -5   7      474.68      595.68    106.47 o 
   5  -5   7       52.46       44.20      4.23 o 
   6  -5   7       15.51       18.18      3.71 o 
   7  -5   7       41.04       37.25      4.40 o 
   8  -5   7       16.38       17.64      6.16 o 
  -7  -4   7        2.29        2.89      4.78 o 
  -6  -4   7       16.53       11.82      3.66 o 
  -5  -4   7       50.01       51.86      3.48 o 
  -4  -4   7       89.65       97.68      4.75 o 
  -3  -4   7      129.21      122.75      4.62 o 
  -2  -4   7       13.73       16.19      1.96 o 
  -1  -4   7       81.08       88.00      3.21 o 
   0  -4   7       78.07       66.83      5.31 o 
   1  -4   7      340.67      322.78      7.79 o 
   2  -4   7      115.42      114.35      3.74 o 
   3  -4   7      199.77      205.48     33.30 o 
   4  -4   7      167.95      176.99      5.85 o 
   5  -4   7       14.01       18.94      5.72 o 
   6  -4   7      266.85      270.61     13.01 o 
   7  -4   7       18.69       20.93      4.87 o 
   8  -4   7       10.53       17.25      5.45 o 
  -8  -3   7        4.01        4.78      4.39 o 
  -7  -3   7        4.48       12.07      7.84 o 
  -6  -3   7        0.93        1.38      1.42 o 
  -5  -3   7       17.57       18.03      2.57 o 
  -4  -3   7      130.63      137.65      4.64 o 
  -3  -3   7      104.99       98.95      5.51 o 
  -2  -3   7       36.94       39.80      3.92 o 
  -1  -3   7       22.40       26.20      1.68 o 
   0  -3   7      253.14      236.52      6.44 o 
   1  -3   7      370.65      352.23     12.41 o 
   2  -3   7       91.71       91.56      4.84 o 
   3  -3   7        1.38        1.93      1.93 o 
   4  -3   7      282.62      261.82     17.38 o 
   5  -3   7        8.59       11.23      2.09 o 
   6  -3   7        4.36        6.88      1.96 o 
   7  -3   7       38.03       35.34      8.04 o 
   8  -3   7        9.17        6.13      5.72 o 
  -8  -2   7       14.67       23.72      5.53 o 
  -7  -2   7        9.23        0.26      1.81 o 
  -6  -2   7        4.02        3.21      2.09 o 
  -5  -2   7      491.10      474.48     12.33 o 
  -4  -2   7       39.23       44.81      2.67 o 
  -3  -2   7      258.12      237.93      5.76 o 
  -2  -2   7      217.50      192.40      4.69 o 
  -1  -2   7      852.39      802.23     22.62 o 
   0  -2   7       41.13       41.80      2.18 o 
   1  -2   7       71.09       65.97      3.06 o 
   2  -2   7        2.64        4.09      1.34 o 
   3  -2   7       39.72       41.46      2.67 o 
   4  -2   7      142.12      128.28      7.09 o 
   5  -2   7       62.28       60.48      6.41 o 
   6  -2   7      148.26      147.47      9.61 o 
   7  -2   7       12.27       16.90      6.81 o 
  -9  -1   7        2.40        1.79      2.83 o 
  -8  -1   7       13.23        4.94      2.89 o 
  -7  -1   7       91.04       91.57      6.70 o 
  -6  -1   7      161.55      151.70      8.60 o 
  -5  -1   7        0.04        0.14      1.74 o 
  -4  -1   7      336.56      365.82     13.41 o 
  -3  -1   7       40.78       43.31      4.71 o 
  -2  -1   7      102.08      100.86      4.60 o 
  -1  -1   7        3.25        4.44      4.06 o 
   0  -1   7      427.81      427.27     10.78 o 
   1  -1   7       31.89       30.93      2.37 o 
   2  -1   7      243.90      251.73      8.06 o 
   3  -1   7       33.69       35.22      2.68 o 
   4  -1   7      242.20      226.09      9.34 o 
   5  -1   7        0.04       -2.67      4.20 o 
   6  -1   7        0.78        3.57      4.69 o 
 -10   0   7        6.95       -1.83      4.88 o 
  -9   0   7        5.70       10.80      3.81 o 
  -8   0   7        3.77        2.17      2.60 o 
  -7   0   7       29.96       32.87      4.20 o 
  -6   0   7        4.80        9.48      3.64 o 
  -5   0   7      233.06      231.38      9.79 o 
  -4   0   7      183.64      179.25     12.50 o 
  -3   0   7      467.35      475.32     16.98 o 
  -2   0   7     1184.48     1070.97     53.30 o 
  -1   0   7      541.24      514.35     16.94 o 
   0   0   7      552.91      541.22     13.56 o 
   1   0   7      236.40      245.78      8.77 o 
   2   0   7      134.71      135.99      5.50 o 
   3   0   7        2.27       -0.96      1.31 o 
   4   0   7       28.44       28.00      4.23 o 
   5   0   7        0.71       -1.86      3.10 o 
   6   0   7       23.77       21.01      5.46 o 
 -10   1   7        1.30       -2.49      3.07 o 
  -9   1   7        1.76        3.91      2.89 o 
  -8   1   7       20.51       22.84      4.17 o 
  -7   1   7      170.84      176.08      9.16 o 
  -6   1   7      300.48      283.89     12.08 o 
  -5   1   7      107.85      105.74      6.01 o 
  -4   1   7      786.96      790.42     26.62 o 
  -3   1   7      562.87      543.81     18.49 o 
  -2   1   7      197.92      179.60      9.31 o 
  -1   1   7      233.31      228.55     11.13 o 
   0   1   7       37.74       40.23      3.26 o 
   1   1   7       21.29       22.44      4.17 o 
   2   1   7       47.89       48.66      4.34 o 
   3   1   7        8.86        3.53      2.82 o 
   4   1   7       34.74       37.41      4.88 o 
   5   1   7        1.15        1.80      2.95 o 
 -10   2   7       87.56       86.73      7.88 o 
  -9   2   7      104.98       94.33      7.46 o 
  -8   2   7      220.55      212.23     11.48 o 
  -7   2   7       31.68       40.45      8.97 o 
  -6   2   7      405.59      390.28     17.94 o 
  -5   2   7       45.02       48.14      4.53 o 
  -4   2   7       34.05       43.23     10.18 o 
  -3   2   7        0.28        0.50      1.69 o 
  -2   2   7      209.99      200.14     11.72 o 
  -1   2   7       19.64       22.30      3.93 o 
   0   2   7       59.09       59.07      3.59 o 
   1   2   7       68.10       66.49      3.95 o 
   2   2   7       15.53       17.16      3.32 o 
   3   2   7        0.76        0.83      2.81 o 
   4   2   7       33.29       35.36      5.65 o 
 -10   3   7       63.33       54.16      7.17 o 
  -9   3   7       82.29       80.47      8.63 o 
  -8   3   7       32.37       31.49     10.67 o 
  -7   3   7        1.37        1.86      2.30 o 
  -6   3   7        3.20        2.36      2.15 o 
  -5   3   7       15.40       19.52      3.06 o 
  -4   3   7      199.84      184.26      9.29 o 
  -3   3   7       24.62       32.64      3.81 o 
  -2   3   7        0.45        0.56      1.17 o 
  -1   3   7        3.49        5.51      2.39 o 
   0   3   7        8.54       12.60      2.00 o 
   1   3   7       22.52       27.90      4.51 o 
   2   3   7       56.73       51.00      6.60 o 
   3   3   7       23.17       22.06      5.23 o 
 -10   4   7       56.02       52.23      6.38 o 
  -9   4   7       15.81       25.89      4.79 o 
  -8   4   7       26.04       25.30      4.49 o 
  -7   4   7        0.32        3.84      2.52 o 
  -6   4   7      257.20      262.78     12.64 o 
  -5   4   7        5.46        5.32      2.83 o 
  -4   4   7        7.10       19.07      3.24 o 
  -3   4   7        2.06        7.53      2.76 o 
  -2   4   7       55.22       63.24      4.94 o 
  -1   4   7       30.98       36.61      5.21 o 
   0   4   7       49.87       51.76      5.90 o 
   1   4   7       66.43       52.73      6.09 o 
   2   4   7        1.87        0.48      5.53 o 
 -10   5   7        0.40        1.10      2.48 o 
  -9   5   7        7.86       17.33      5.45 o 
  -8   5   7        2.22        0.48      2.34 o 
  -7   5   7        6.08        6.01      3.19 o 
  -6   5   7        9.64       12.68      3.51 o 
  -5   5   7        1.71        3.85      2.36 o 
  -4   5   7      113.66      111.76      7.75 o 
  -3   5   7        5.87       13.79      4.22 o 
  -2   5   7        2.83        1.15      3.52 o 
  -1   5   7        8.21       13.91      6.55 o 
   0   5   7        2.46        4.64      3.08 o 
 -10   6   7       96.27       93.89      8.46 o 
  -9   6   7       52.50       55.94      8.60 o 
  -8   6   7       18.80       20.50      4.55 o 
  -7   6   7       56.51       53.05      5.70 o 
  -6   6   7      160.04      162.22     10.67 o 
  -5   6   7        5.69        9.40      7.78 o 
  -4   6   7        4.37       -0.05      3.07 o 
  -3   6   7        1.59        2.16      4.75 o 
  -2   6   7       10.53       10.52      6.40 o 
  -9   7   7       15.97       20.65      4.94 o 
  -8   7   7       11.65        0.94      2.88 o 
  -7   7   7       16.12       17.09      4.20 o 
  -6   7   7       12.32       21.10      4.79 o 
  -5   7   7       12.49       14.69      5.57 o 
  -4   7   7       40.40       35.15      8.01 o 
   2 -11   8        6.41        2.43      3.45 o 
   3 -11   8        1.43        0.37      3.10 o 
   4 -11   8        0.18       -4.50      5.23 o 
   5 -11   8       12.85       18.10      9.09 o 
   6 -11   8        7.08        6.92      7.89 o 
   7 -11   8       12.81       16.83      5.18 o 
   0 -10   8       30.10       25.49      5.39 o 
   1 -10   8        2.59        6.55      3.36 o 
   2 -10   8        6.27       16.29      4.50 o 
   3 -10   8        4.87        2.84      4.76 o 
   4 -10   8       10.54       18.92      8.12 o 
   5 -10   8        0.78        5.00      3.44 o 
   6 -10   8       29.50       32.56      8.18 o 
   7 -10   8        9.43       14.86      5.03 o 
   8 -10   8        7.98       11.20      7.03 o 
  -2  -9   8       16.49       27.70      7.74 o 
  -1  -9   8       11.55       13.59      4.48 o 
   0  -9   8       33.40       43.44      8.15 o 
   1  -9   8       70.00       54.64      6.47 o 
   2  -9   8        5.03       10.71      5.46 o 
   3  -9   8       14.48       10.45      3.98 o 
   4  -9   8       31.40       31.78      5.44 o 
   5  -9   8        1.28        9.81      6.36 o 
   6  -9   8        0.01       -3.56      3.98 o 
   7  -9   8       11.41        9.82      5.18 o 
   8  -9   8        0.02        4.37      4.75 o 
  -3  -8   8       44.04       35.80      5.17 o 
  -2  -8   8       10.47       20.88      3.79 o 
  -1  -8   8       51.05       54.31      3.97 o 
   0  -8   8      168.24      157.24     10.02 o 
   1  -8   8       76.25       70.01      7.15 o 
   2  -8   8        5.23       10.57      3.70 o 
   3  -8   8        0.80        0.67      2.57 o 
   4  -8   8       22.56       23.34      3.96 o 
   5  -8   8       12.95       11.04      3.37 o 
   6  -8   8        0.88       -2.41      2.64 o 
   7  -8   8        2.39        3.78      5.73 o 
   8  -8   8        0.45        6.51      3.95 o 
  -5  -7   8       17.01       31.95      8.59 o 
  -4  -7   8        8.24       12.35      4.84 o 
  -3  -7   8       12.71       12.00      2.80 o 
  -2  -7   8       57.11       57.81      4.04 o 
  -1  -7   8        5.46        6.11      2.52 o 
   0  -7   8       31.08       29.91      2.40 o 
   1  -7   8      205.40      197.32      9.51 o 
   2  -7   8        0.85        1.78      2.28 o 
   3  -7   8       41.23       39.74      4.70 o 
   4  -7   8       11.89        8.93      2.96 o 
   5  -7   8        4.84        0.49      2.20 o 
   6  -7   8        0.28        5.90      4.12 o 
   7  -7   8        3.72       19.17      4.71 o 
   8  -7   8       10.64       22.18      4.94 o 
  -6  -6   8        1.74       -0.22      4.45 o 
  -5  -6   8       27.41       25.42      5.58 o 
  -4  -6   8        0.71        5.30      2.36 o 
  -3  -6   8       66.71       53.19      5.09 o 
  -2  -6   8        0.15       -1.67      1.67 o 
  -1  -6   8       94.53       99.41      4.52 o 
   0  -6   8      276.62      261.62      9.36 o 
   1  -6   8       66.85       65.13      3.10 o 
   2  -6   8       28.77       26.38      3.39 o 
   3  -6   8       89.48       84.56      7.25 o 
   4  -6   8       16.06       18.59      3.40 o 
   5  -6   8       19.66       32.95      7.07 o 
   6  -6   8       25.00       29.91      4.87 o 
   7  -6   8       48.75       39.77      9.98 o 
   8  -6   8        7.64        4.52      3.67 o 
  -6  -5   8        8.90        9.87      5.72 o 
  -5  -5   8       53.97       56.21      4.38 o 
  -4  -5   8       10.07       12.21      2.43 o 
  -3  -5   8        1.07       -0.84      1.61 o 
  -2  -5   8       92.38       87.20      4.37 o 
  -1  -5   8        0.31       -0.15      1.38 o 
   0  -5   8      273.19      272.47      7.86 o 
   1  -5   8      161.18      142.16      9.25 o 
   2  -5   8      141.89      140.39      4.63 o 
   3  -5   8       93.62       95.01      6.23 o 
   4  -5   8      211.73      196.40     12.63 o 
   5  -5   8       17.16       21.65      3.67 o 
   6  -5   8       68.85       61.25      9.84 o 
   7  -5   8        6.60        6.58      3.40 o 
   8  -5   8        2.44       10.96      5.28 o 
  -7  -4   8       12.26        5.45      3.19 o 
  -6  -4   8        7.53        9.79      3.29 o 
  -5  -4   8       26.28       24.21      4.85 o 
  -4  -4   8       10.55       16.32      2.10 o 
  -3  -4   8      257.07      258.48      8.29 o 
  -2  -4   8        1.31        0.44      1.06 o 
  -1  -4   8       70.34       76.24      3.54 o 
   0  -4   8       34.43       27.33      2.28 o 
   1  -4   8      329.78      324.69     16.33 o 
   2  -4   8        2.26        6.77      4.99 o 
   3  -4   8       67.41       70.70      3.79 o 
   4  -4   8        5.31       15.70      1.93 o 
   5  -4   8        3.19        2.02      2.32 o 
   6  -4   8       90.49       83.83     11.98 o 
   7  -4   8       53.65       57.17      9.84 o 
  -8  -3   8        6.17       21.54      7.30 o 
  -7  -3   8       26.12       30.83      5.04 o 
  -6  -3   8       10.57       15.71      5.12 o 
  -5  -3   8      251.98      254.74     12.36 o 
  -4  -3   8        9.25       18.36      3.24 o 
  -3  -3   8        3.06        2.07      1.71 o 
  -2  -3   8        0.73        1.18      1.04 o 
  -1  -3   8      322.95      337.43     14.58 o 
   0  -3   8      476.89      476.79     12.47 o 
   1  -3   8       75.49       69.02      7.18 o 
   2  -3   8       30.63       33.08      2.59 o 
   3  -3   8       22.55       26.37      3.08 o 
   4  -3   8      388.26      371.20     12.04 o 
   5  -3   8       67.33       69.36      4.16 o 
   6  -3   8       98.24      106.96     11.10 o 
   7  -3   8       31.32       27.64      7.90 o 
  -9  -2   8        9.64       11.48      6.70 o 
  -8  -2   8        0.10        2.25      2.89 o 
  -7  -2   8       15.76       27.57      7.34 o 
  -6  -2   8        0.02        0.92      2.04 o 
  -5  -2   8      291.39      268.27     12.10 o 
  -4  -2   8       49.16       55.16      4.63 o 
  -3  -2   8      263.26      230.94      6.16 o 
  -2  -2   8      128.81      150.03     15.57 o 
  -1  -2   8      296.91      273.51      9.25 o 
   0  -2   8        1.20        2.68      1.25 o 
   1  -2   8      361.95      347.83     12.38 o 
   2  -2   8      129.32      137.13      7.77 o 
   3  -2   8       24.86       24.71      2.67 o 
   4  -2   8       62.68       60.67      4.14 o 
   5  -2   8       33.34       32.52      4.33 o 
   6  -2   8        4.55       10.20      4.88 o 
  -9  -1   8        1.56        0.42      2.89 o 
  -8  -1   8       46.01       55.92      9.64 o 
  -7  -1   8      149.60      149.03      9.61 o 
  -6  -1   8       62.53       64.28      4.91 o 
  -5  -1   8      344.81      337.95     14.17 o 
  -4  -1   8      317.01      310.77     12.90 o 
  -3  -1   8       43.94       39.56      4.00 o 
  -2  -1   8      253.27      264.59      6.96 o 
  -1  -1   8      418.52      416.36     10.97 o 
   0  -1   8       21.71       18.77      2.10 o 
   1  -1   8       17.46       20.95      2.30 o 
   2  -1   8      128.59      121.84      5.57 o 
   3  -1   8       38.65       32.29      5.52 o 
   4  -1   8       41.07       50.88      5.24 o 
   5  -1   8        1.66       -2.39      2.60 o 
  -9   0   8       49.41       62.09      7.03 o 
  -8   0   8        9.29       11.57      3.53 o 
  -7   0   8       54.49       68.25      6.03 o 
  -6   0   8       47.79       45.13      5.52 o 
  -5   0   8      172.24      165.31     15.97 o 
  -4   0   8      121.80      136.43     13.18 o 
  -3   0   8       21.87       23.41      3.32 o 
  -2   0   8        8.30        8.81      2.68 o 
  -1   0   8        7.81        9.29      1.59 o 
   0   0   8       35.41       35.72      2.97 o 
   1   0   8        2.63        2.33      1.66 o 
   2   0   8       14.32       15.51      2.44 o 
   3   0   8        0.27       -1.98      2.45 o 
   4   0   8        0.92        0.28      2.38 o 
   5   0   8        0.21        2.08      3.17 o 
 -10   1   8        3.40        8.27      4.23 o 
  -9   1   8       35.60       38.07      5.73 o 
  -8   1   8        3.70        1.50      3.71 o 
  -7   1   8       88.40       92.08      6.64 o 
  -6   1   8       27.58       31.31      6.74 o 
  -5   1   8       28.56       30.71      3.90 o 
  -4   1   8      139.51      137.43     16.24 o 
  -3   1   8        0.09       -0.70      1.92 o 
  -2   1   8      110.50      105.12      4.04 o 
  -1   1   8        5.33        6.41      1.54 o 
   0   1   8        0.40        2.16      1.63 o 
   1   1   8        2.81       -0.07      2.36 o 
   2   1   8        1.78        4.66      2.68 o 
   3   1   8        0.04       -0.60      2.74 o 
   4   1   8       50.52       46.87     14.84 o 
 -10   2   8        2.25        2.42      4.18 o 
  -9   2   8       69.07       80.47      7.90 o 
  -8   2   8       13.82       18.20      4.25 o 
  -7   2   8        4.64       10.29      5.19 o 
  -6   2   8       15.54       16.16      3.35 o 
  -5   2   8       80.84       85.65      6.54 o 
  -4   2   8       34.08       36.62      4.04 o 
  -3   2   8      102.04      105.95      6.62 o 
  -2   2   8       70.97       80.21      6.09 o 
  -1   2   8       20.12       16.36      5.66 o 
   0   2   8        0.01       -0.17      1.51 o 
   1   2   8       62.14       83.57      6.96 o 
   2   2   8       41.82       37.87      5.66 o 
   3   2   8        4.71       12.44     14.22 o 
 -10   3   8       18.13       22.43      5.12 o 
  -9   3   8       32.88       37.96      5.86 o 
  -8   3   8        0.98        8.21      6.48 o 
  -7   3   8       41.47       44.42      8.10 o 
  -6   3   8        8.36       12.40      3.51 o 
  -5   3   8       31.18       33.10      6.70 o 
  -4   3   8      155.29      159.15      8.74 o 
  -3   3   8       12.36       16.56      3.41 o 
  -2   3   8       32.63       31.01      3.94 o 
  -1   3   8       44.94       52.40      7.01 o 
   0   3   8        5.51        8.50      4.28 o 
   1   3   8       12.45       14.51      6.32 o 
   2   3   8        0.90        1.15      3.29 o 
 -10   4   8       28.56       30.81      6.33 o 
  -9   4   8       90.75       80.43      7.68 o 
  -8   4   8       58.39       59.92      5.87 o 
  -7   4   8       15.25       21.84      3.79 o 
  -6   4   8      146.13      141.84      9.96 o 
  -5   4   8        0.11        3.66      2.94 o 
  -4   4   8       53.70       58.43      6.03 o 
  -3   4   8        8.58        6.58      3.83 o 
  -2   4   8        0.04       -0.63      2.14 o 
  -1   4   8        1.94        6.46      5.42 o 
   0   4   8        1.14       -4.64      5.39 o 
  -9   5   8       55.85       56.41      6.20 o 
  -8   5   8       19.70       17.96      3.72 o 
  -7   5   8        7.16       11.51      3.60 o 
  -6   5   8        4.10        3.76      3.10 o 
  -5   5   8        0.30        2.21      2.85 o 
  -4   5   8       24.14       19.72      4.26 o 
  -3   5   8        0.50        3.47      2.56 o 
  -2   5   8        4.08       -3.06      5.15 o 
  -1   5   8       42.04       48.47     10.66 o 
  -8   6   8       20.13       23.16      9.62 o 
  -7   6   8        5.72        9.96      7.70 o 
  -6   6   8      110.55      115.18      9.58 o 
  -5   6   8        4.47        4.61      3.83 o 
  -4   6   8       18.41       20.07      6.43 o 
   3 -11   9       32.17       32.15      7.79 o 
   4 -11   9        9.96       15.04      5.34 o 
   5 -11   9        4.62        5.40      4.70 o 
   0 -10   9       34.66       37.29      5.79 o 
   1 -10   9       30.18       31.44      6.12 o 
   2 -10   9       20.02       28.12      5.56 o 
   3 -10   9        5.24        0.85      2.86 o 
   4 -10   9        0.41        3.28      3.98 o 
   5 -10   9       47.95       40.99      6.22 o 
   6 -10   9       25.82       31.72      5.61 o 
  -2  -9   9       16.25       19.25      7.36 o 
  -1  -9   9       11.19       16.08      6.87 o 
   0  -9   9        2.07        5.61      3.59 o 
   1  -9   9        0.69        2.79      2.80 o 
   2  -9   9       21.84       22.52      4.86 o 
   3  -9   9       28.63       31.56      5.55 o 
   4  -9   9       63.17       78.24      8.19 o 
   5  -9   9        0.10        0.22      3.63 o 
   6  -9   9        8.46       22.68      5.22 o 
   7  -9   9        0.21        6.68      5.28 o 
  -3  -8   9        0.29        1.12      4.23 o 
  -2  -8   9        6.03       10.17      3.80 o 
  -1  -8   9       42.97       37.61      6.18 o 
   0  -8   9       22.65       25.56      4.51 o 
   1  -8   9       81.87       72.86      6.77 o 
   2  -8   9       43.97       51.47      6.05 o 
   3  -8   9       16.70       18.75      3.82 o 
   4  -8   9        2.65        1.39      3.25 o 
   5  -8   9        2.36        8.57      4.27 o 
   6  -8   9       31.12       46.83     11.85 o 
   7  -8   9       13.77       19.46      5.27 o 
  -4  -7   9        8.80       13.76      7.15 o 
  -3  -7   9        5.37        5.03      2.52 o 
  -2  -7   9       12.30       13.03      3.31 o 
  -1  -7   9       20.05       27.00      6.40 o 
   0  -7   9        0.24       -2.40      2.40 o 
   1  -7   9       26.87       24.71      4.24 o 
   2  -7   9       26.42       30.85      4.46 o 
   3  -7   9       47.26       46.63      4.75 o 
   4  -7   9       87.62       89.69      7.82 o 
   5  -7   9       18.64       18.84      6.12 o 
   6  -7   9        7.07        8.35      3.89 o 
   7  -7   9       11.49       12.46      4.54 o 
  -5  -6   9        1.12        3.09      3.31 o 
  -4  -6   9       37.65       34.69      7.76 o 
  -3  -6   9        0.79        1.65      1.91 o 
  -2  -6   9       11.60       12.73      4.39 o 
  -1  -6   9       77.87       78.16      4.44 o 
   0  -6   9        3.72        8.45      2.13 o 
   1  -6   9       92.61       93.24      7.25 o 
   2  -6   9       77.31       81.01      8.19 o 
   3  -6   9        5.06        8.55      3.33 o 
   4  -6   9       20.81       27.38      5.25 o 
   5  -6   9        1.26        0.19      2.21 o 
   6  -6   9       12.66       17.49      4.44 o 
   7  -6   9       22.92       16.71      4.41 o 
  -6  -5   9        2.40       -1.52      3.04 o 
  -5  -5   9        0.40        2.88      3.04 o 
  -4  -5   9       48.04       43.54      3.42 o 
  -3  -5   9        0.02        2.37      1.65 o 
  -2  -5   9       11.28        9.13      3.82 o 
  -1  -5   9        1.93        4.19      1.68 o 
   0  -5   9       17.91       24.68      3.10 o 
   1  -5   9      384.77      349.34     20.30 o 
   2  -5   9       96.20       86.39      6.15 o 
   3  -5   9      170.35      199.25     41.88 o 
   4  -5   9       90.05       89.60      6.40 o 
   5  -5   9      108.54      105.04     11.42 o 
   6  -5   9       47.72       47.98      6.26 o 
   7  -5   9       32.17       39.31      8.97 o 
  -7  -4   9        9.38        6.18      3.51 o 
  -6  -4   9       51.98       49.02      7.97 o 
  -5  -4   9        0.67       -0.25      2.33 o 
  -4  -4   9        1.30       10.78      9.46 o 
  -3  -4   9       10.30       10.17      1.68 o 
  -2  -4   9       15.13       12.00      2.11 o 
  -1  -4   9      329.36      283.77     13.25 o 
   0  -4   9       74.99       69.99      3.58 o 
   1  -4   9      231.99      250.14     46.89 o 
   2  -4   9      156.20      150.39      8.14 o 
   3  -4   9       36.05       31.22      2.72 o 
   4  -4   9       14.40       20.64      3.46 o 
   5  -4   9       18.52       29.10      6.62 o 
   6  -4   9        0.18       -0.44      4.09 o 
  -8  -3   9        2.13        9.81      6.38 o 
  -7  -3   9        3.29        5.06      3.51 o 
  -6  -3   9       13.21       14.00      3.79 o 
  -5  -3   9       75.94       64.63      5.55 o 
  -4  -3   9      129.50      114.52      7.51 o 
  -3  -3   9      112.52      107.37      6.60 o 
  -2  -3   9      108.93       93.87      4.07 o 
  -1  -3   9       81.89       81.73      8.03 o 
   0  -3   9       80.09       69.06      3.49 o 
   1  -3   9      118.66      117.36      4.83 o 
   2  -3   9        2.18        3.93      1.59 o 
   3  -3   9       25.12       35.39      5.77 o 
   4  -3   9       56.29       55.37      4.75 o 
   5  -3   9       17.19       24.65      5.64 o 
   6  -3   9        9.54        5.37      3.19 o 
  -8  -2   9       35.85       35.35     12.97 o 
  -7  -2   9       74.43       69.36      8.60 o 
  -6  -2   9      142.23      132.24      8.93 o 
  -5  -2   9       50.92       50.55      5.43 o 
  -4  -2   9      161.02      147.81     13.51 o 
  -3  -2   9        0.70        4.53      2.41 o 
  -2  -2   9       15.96       12.94      1.48 o 
  -1  -2   9      268.36      222.84     13.60 o 
   0  -2   9        4.15        4.01      1.56 o 
   1  -2   9      308.52      295.03      9.93 o 
   2  -2   9       21.03       26.78      3.89 o 
   3  -2   9       10.94       17.09      2.78 o 
   4  -2   9        0.74        2.93      1.46 o 
   5  -2   9        0.16       -0.74      3.85 o 
  -9  -1   9        6.82        3.88      3.67 o 
  -8  -1   9       26.99       29.54      5.25 o 
  -7  -1   9        1.66        1.43      2.78 o 
  -6  -1   9        0.60        6.59      5.94 o 
  -5  -1   9      165.07      154.73      9.10 o 
  -4  -1   9       89.61       88.11      6.39 o 
  -3  -1   9      149.09      151.46      8.34 o 
  -2  -1   9      165.50      160.45      8.21 o 
  -1  -1   9      410.56      388.86     11.40 o 
   0  -1   9       32.37       37.61      3.92 o 
   1  -1   9       32.77       30.18      3.04 o 
   2  -1   9        2.79        2.19      2.31 o 
   3  -1   9        4.87        4.47      2.26 o 
   4  -1   9       90.45       94.01      8.28 o 
  -9   0   9        0.03       -0.15      2.70 o 
  -8   0   9        5.93        5.02      3.07 o 
  -7   0   9       86.52       80.67      8.90 o 
  -6   0   9      109.83      116.68     10.33 o 
  -5   0   9        1.74        6.34      2.49 o 
  -4   0   9      394.10      375.02     16.46 o 
  -3   0   9        4.52        5.64      2.73 o 
  -2   0   9       49.75       46.51      4.48 o 
  -1   0   9      338.61      300.31     15.50 o 
   0   0   9       58.81       54.76      3.77 o 
   1   0   9      181.35      171.79     14.31 o 
   2   0   9       42.43       39.80      6.30 o 
   3   0   9       21.09       31.20      8.91 o 
   4   0   9        5.46       12.14      8.87 o 
  -9   1   9       23.11       30.60      5.86 o 
  -8   1   9       15.79       15.76      4.45 o 
  -7   1   9        1.18        3.09      2.92 o 
  -6   1   9        9.10       11.02      5.88 o 
  -5   1   9       65.27       62.95      5.52 o 
  -4   1   9       94.90      100.30      7.49 o 
  -3   1   9      215.52      223.96     11.53 o 
  -2   1   9      117.09      115.52      7.24 o 
  -1   1   9      311.21      294.26     14.30 o 
   0   1   9       43.76       41.76      3.70 o 
   1   1   9        7.45       17.98      3.95 o 
   2   1   9       17.96       17.44      9.53 o 
   3   1   9        1.09       11.95      9.31 o 
  -9   2   9        1.26        8.42      4.27 o 
  -8   2   9        0.48        0.00      3.71 o 
  -7   2   9       50.25       52.75      5.38 o 
  -6   2   9       86.46       88.02      6.82 o 
  -5   2   9        7.85       16.31      3.15 o 
  -4   2   9      317.28      314.61     15.67 o 
  -3   2   9       10.87       13.06      5.56 o 
  -2   2   9       15.68       16.97      3.89 o 
  -1   2   9       37.82       42.06      5.16 o 
   0   2   9       32.56       43.13      8.97 o 
   1   2   9       34.38       36.79      7.00 o 
  -9   3   9       58.73       66.93      8.39 o 
  -8   3   9       24.23       34.38      8.31 o 
  -7   3   9        0.72       -0.73      2.47 o 
  -6   3   9       34.49       27.92      4.37 o 
  -5   3   9        9.23       15.38      3.88 o 
  -4   3   9       47.95       53.35      5.58 o 
  -3   3   9       67.71       66.45      6.60 o 
  -2   3   9       22.91       21.82      4.15 o 
  -1   3   9      116.08      107.88     14.32 o 
   0   3   9       18.46       15.03      7.03 o 
  -9   4   9       12.96        6.84      5.57 o 
  -8   4   9        1.05        5.20      3.79 o 
  -7   4   9       26.80       31.04      7.11 o 
  -6   4   9       93.10      107.10      8.64 o 
  -5   4   9       20.28       31.11      5.64 o 
  -4   4   9      149.32      178.49     28.90 o 
  -3   4   9       13.10       18.26      5.39 o 
  -2   4   9        3.40        1.15      3.98 o 
  -1   4   9        0.07        1.80      5.08 o 
  -8   5   9       90.68       89.85      8.68 o 
  -7   5   9       42.83       38.80      6.32 o 
  -6   5   9       94.94       89.86      8.29 o 
  -5   5   9        5.91        6.24      7.84 o 
  -4   5   9        4.76       10.46      9.15 o 
   1 -10  10        2.43        4.52      4.02 o 
   2 -10  10        0.28       -0.28      5.05 o 
   3 -10  10        1.32        4.63      5.95 o 
   4 -10  10       22.64       29.12      6.23 o 
   5 -10  10        7.38        5.83      6.18 o 
  -1  -9  10        9.58        7.00      4.28 o 
   0  -9  10        3.57        0.86      4.33 o 
   1  -9  10        4.93       15.87      6.12 o 
   2  -9  10        5.61        7.73      3.54 o 
   3  -9  10       13.75       24.23     12.12 o 
   4  -9  10        0.58       -0.37      2.35 o 
   5  -9  10        0.55        8.04      4.45 o 
   6  -9  10       10.30        0.53      3.89 o 
  -3  -8  10        0.00        0.35      4.15 o 
  -2  -8  10        2.12        1.23      2.72 o 
  -1  -8  10        9.63       16.30      4.34 o 
   0  -8  10       43.43       43.01      5.56 o 
   1  -8  10        3.88       10.74      3.40 o 
   2  -8  10       15.55       17.57      3.82 o 
   3  -8  10        8.22       15.43      4.27 o 
   4  -8  10       61.42       71.21      9.35 o 
   5  -8  10       15.70       18.26      4.89 o 
   6  -8  10        1.51        0.58      4.09 o 
  -4  -7  10        1.77       -0.14      4.09 o 
  -3  -7  10       52.10       59.02     10.50 o 
  -2  -7  10       29.64       28.88      4.89 o 
  -1  -7  10        7.89       12.14      7.93 o 
   0  -7  10        8.93       14.28      5.45 o 
   1  -7  10       32.48       41.16      5.18 o 
   2  -7  10        1.44       -1.83      3.02 o 
   3  -7  10       33.60       33.98      4.90 o 
   4  -7  10       27.81       29.93      5.65 o 
   5  -7  10        0.73       -2.55      2.90 o 
   6  -7  10       73.76       67.71     10.10 o 
  -5  -6  10       35.78       30.50      5.90 o 
  -4  -6  10       35.68       40.08      5.83 o 
  -3  -6  10        1.67        6.09      4.33 o 
  -2  -6  10        0.03        4.09      2.00 o 
  -1  -6  10        0.11        1.80      1.60 o 
   0  -6  10       16.16       21.25      3.71 o 
   1  -6  10      111.54       89.96      9.24 o 
   2  -6  10       56.60       52.37      7.03 o 
   3  -6  10       90.79       91.35     19.01 o 
   4  -6  10      114.20      111.08      8.91 o 
   5  -6  10       39.18       36.27      5.63 o 
   6  -6  10       13.25        7.16      3.72 o 
  -6  -5  10       25.28       22.67      8.61 o 
  -5  -5  10        1.15        5.58      3.36 o 
  -4  -5  10        0.12        4.73      2.87 o 
  -3  -5  10        0.09       -1.97      2.54 o 
  -2  -5  10        7.70        7.16      1.87 o 
  -1  -5  10       29.31       26.92      3.51 o 
   0  -5  10       48.49       58.88      5.12 o 
   1  -5  10       26.57       26.36      9.32 o 
   2  -5  10       18.57       31.11     11.36 o 
   3  -5  10        0.29       -0.44      2.24 o 
   4  -5  10        1.11       -0.12      3.41 o 
   5  -5  10        0.02        4.97      3.11 o 
   6  -5  10       31.39       37.92      9.19 o 
  -6  -4  10       10.75        9.72      4.41 o 
  -5  -4  10        6.08       12.34      3.81 o 
  -4  -4  10       40.09       48.01      4.93 o 
  -3  -4  10       20.32       13.95      3.23 o 
  -2  -4  10       16.04       20.22      2.33 o 
  -1  -4  10        6.71        7.53      2.35 o 
   0  -4  10       12.31       11.82      2.65 o 
   1  -4  10       55.54       53.49      3.58 o 
   2  -4  10       28.70       34.86      4.42 o 
   3  -4  10       58.90       57.99      5.42 o 
   4  -4  10       71.08       89.44      7.84 o 
   5  -4  10       41.08       38.67      5.88 o 
  -7  -3  10       18.86       26.24     10.37 o 
  -6  -3  10       17.55       19.54      4.40 o 
  -5  -3  10       20.13       12.41      3.84 o 
  -4  -3  10        4.91        5.20      2.67 o 
  -3  -3  10        5.64        5.63      2.73 o 
  -2  -3  10        5.90       10.31      4.35 o 
  -1  -3  10        7.15        6.48      2.88 o 
   0  -3  10       64.13       76.58      4.13 o 
   1  -3  10        6.36        4.66      2.61 o 
   2  -3  10        3.17        1.36      2.06 o 
   3  -3  10        7.44        2.72      2.17 o 
   4  -3  10        0.07        0.22      2.43 o 
   5  -3  10        3.22       -4.28      4.28 o 
  -8  -2  10       10.11       16.19      6.51 o 
  -7  -2  10        1.04        2.36      3.10 o 
  -6  -2  10       37.13       36.48      5.41 o 
  -5  -2  10        8.66       18.10      6.48 o 
  -4  -2  10        3.03        7.36      3.53 o 
  -3  -2  10       22.49       22.38      3.82 o 
  -2  -2  10       34.47       30.12      4.13 o 
  -1  -2  10        1.84        0.52      1.40 o 
   0  -2  10        0.22        2.39      1.72 o 
   1  -2  10        5.39        3.81      1.97 o 
   2  -2  10       15.04       20.09      3.13 o 
   3  -2  10       25.55       27.34      3.65 o 
   4  -2  10       58.68       58.53      9.32 o 
  -8  -1  10        8.24       14.83      4.82 o 
  -7  -1  10       10.12       16.25      5.10 o 
  -6  -1  10        2.09        0.33      3.51 o 
  -5  -1  10        0.00        0.91      2.72 o 
  -4  -1  10        9.26       15.29      3.82 o 
  -3  -1  10        5.19       -0.08      2.15 o 
  -2  -1  10        8.54        6.80      2.42 o 
  -1  -1  10       71.09       61.86      5.63 o 
   0  -1  10       30.90       30.26      7.49 o 
   1  -1  10       14.73       15.72      2.88 o 
   2  -1  10       20.98       22.48      3.42 o 
   3  -1  10       12.83        7.29      3.70 o 
  -8   0  10       25.67       35.35      6.13 o 
  -7   0  10       15.91       20.91      4.26 o 
  -6   0  10       61.24       69.82     14.60 o 
  -5   0  10       22.87       38.69     13.31 o 
  -4   0  10       71.87       67.84      8.53 o 
  -3   0  10       96.31      100.65     12.43 o 
  -2   0  10       42.37       43.73      5.29 o 
  -1   0  10        0.40        2.82      2.75 o 
   0   0  10       16.90       20.97      3.90 o 
   1   0  10        0.14       -0.34      1.92 o 
   2   0  10        9.60       12.06      4.18 o 
  -8   1  10       20.01       29.09      5.01 o 
  -7   1  10        8.24       19.79      7.79 o 
  -6   1  10        1.92        8.97      6.61 o 
  -5   1  10        0.17       -0.60      4.04 o 
  -4   1  10        9.65       12.22      3.82 o 
  -3   1  10       13.23        8.67      2.86 o 
  -2   1  10       25.84       35.51      8.00 o 
  -1   1  10       75.55       72.92      6.83 o 
   0   1  10       78.10       79.63     12.38 o 
   1   1  10       22.62       35.61      8.94 o 
  -8   2  10        7.13        6.30      8.15 o 
  -7   2  10        8.52        7.84      4.54 o 
  -6   2  10       56.52       55.88      6.54 o 
  -5   2  10       15.31       22.79      4.78 o 
  -4   2  10      191.78      200.17     23.84 o 
  -3   2  10      130.27      139.67      9.57 o 
  -2   2  10      123.62      134.45     18.80 o 
  -1   2  10       13.74       16.09      4.18 o 
   0   2  10      106.12      120.17     15.54 o 
  -8   3  10       29.00       23.94      5.51 o 
  -7   3  10       17.77       28.44      4.82 o 
  -6   3  10       66.69       59.66      6.77 o 
  -5   3  10       53.18       56.03      6.90 o 
  -4   3  10        7.74       19.09      8.68 o 
  -3   3  10       10.17        9.54      3.99 o 
  -2   3  10        0.98       -6.16      6.16 o 
  -6   4  10        0.01        3.33      3.36 o 
  -5   4  10        6.65        3.31      3.83 o 
  -4   4  10       44.95       48.88     16.30 o 
   0  -9  11       24.84       11.89      7.62 o 
   1  -9  11       41.55       50.63      7.35 o 
   2  -9  11       76.64       84.43      9.11 o 
   3  -9  11        3.72        6.88      3.61 o 
   4  -9  11       13.83       27.88      6.07 o 
  -2  -8  11       36.53       29.72      9.00 o 
  -1  -8  11        8.18        5.75      5.91 o 
   0  -8  11       31.42       31.09      5.86 o 
   1  -8  11        1.42        5.92      3.56 o 
   2  -8  11        5.33        5.19      4.37 o 
   3  -8  11        1.01        6.88      3.96 o 
   4  -8  11       13.97       16.37      5.03 o 
  -3  -7  11        8.03        5.15      5.94 o 
  -2  -7  11       11.44       23.34      7.69 o 
  -1  -7  11        5.91       12.58      6.54 o 
   0  -7  11        0.99        4.24      3.13 o 
   1  -7  11       32.89       31.29      9.06 o 
   2  -7  11       22.54       27.98      5.01 o 
   3  -7  11        3.39        5.48      4.19 o 
   4  -7  11        9.41       12.13      4.37 o 
   5  -7  11        0.30       -0.69      3.49 o 
  -4  -6  11        0.42       -3.26      3.50 o 
  -3  -6  11        0.07        4.21      5.53 o 
  -2  -6  11        7.37       10.77      5.86 o 
  -1  -6  11        0.87        9.66      3.47 o 
   0  -6  11        6.75       11.61      7.14 o 
   1  -6  11        5.47       11.54      8.91 o 
   2  -6  11        2.67       -1.42      3.38 o 
   3  -6  11        1.84        0.96      2.74 o 
   4  -6  11       48.01       48.47      6.65 o 
   5  -6  11        0.02        1.77      2.99 o 
  -5  -5  11        0.12       -2.75      3.46 o 
  -4  -5  11       30.06       37.02      5.79 o 
  -3  -5  11       39.22       46.39      5.86 o 
  -2  -5  11        0.07        1.67      2.68 o 
  -1  -5  11       36.27       36.11      4.46 o 
   0  -5  11        0.41        0.53      3.00 o 
   1  -5  11      100.18       95.04      7.24 o 
   2  -5  11       16.21       23.29      4.36 o 
   3  -5  11        3.66        0.80      2.49 o 
   4  -5  11        2.02        4.98      3.25 o 
  -6  -4  11        1.58        3.40      3.91 o 
  -5  -4  11       18.95       13.07      4.38 o 
  -4  -4  11       30.81       27.59      4.51 o 
  -3  -4  11        3.34        8.34      3.67 o 
  -2  -4  11        2.87        3.90      2.58 o 
  -1  -4  11       27.00       28.63      4.23 o 
   0  -4  11        8.84        4.82      2.00 o 
   1  -4  11       30.76       29.07      4.09 o 
   2  -4  11       19.20       26.95      4.06 o 
   3  -4  11        7.60        4.87      3.30 o 
   4  -4  11       60.64       63.19      7.35 o 
  -6  -3  11       85.62       92.51      8.25 o 
  -5  -3  11        5.19       -0.82      2.66 o 
  -4  -3  11       42.43       50.11      5.99 o 
  -3  -3  11        0.14        0.20      3.18 o 
  -2  -3  11        0.67       -0.86      2.41 o 
  -1  -3  11       39.39       34.84      4.37 o 
   0  -3  11       27.38       28.71      6.12 o 
   1  -3  11       45.32       53.37      4.30 o 
   2  -3  11       43.99       44.69      5.51 o 
   3  -3  11        1.92       -1.85      4.75 o 
  -7  -2  11        5.77        7.82      4.01 o 
  -6  -2  11        0.50        2.88      3.43 o 
  -5  -2  11        1.84        1.37      3.63 o 
  -4  -2  11       20.74       33.43      7.88 o 
  -3  -2  11       30.29       35.78      9.77 o 
  -2  -2  11       35.64       42.43      5.47 o 
  -1  -2  11       39.30       30.57      4.77 o 
   0  -2  11        0.05        2.12      3.08 o 
   1  -2  11        0.07        2.80      3.73 o 
   2  -2  11        0.81        4.44      3.20 o 
  -7  -1  11       31.24       33.95      5.34 o 
  -6  -1  11       55.76       73.87     11.19 o 
  -4  -1  11       37.38       46.58      5.47 o 
  -3  -1  11       19.87       19.83      4.49 o 
  -2  -1  11        0.26       -0.34      2.48 o 
  -1  -1  11        0.01        3.52      2.97 o 
   0  -1  11       31.83       30.82      5.02 o 
   1  -1  11       10.39       12.18      4.97 o 
   2  -1  11       37.10       39.61      8.61 o 
  -7   0  11        5.05        4.56      6.46 o 
  -6   0  11        0.02        0.25      5.48 o 
  -5   0  11        1.01        1.96      3.15 o 
  -4   0  11       11.66       21.83      8.91 o 
  -3   0  11       29.26       21.13      4.67 o 
  -2   0  11       60.82       52.55      7.70 o 
  -1   0  11       29.34       39.49      5.96 o 
   0   0  11       13.94       12.04      4.19 o 
   1   0  11       13.18       21.43      7.58 o 
  -7   1  11        6.50        5.92      4.03 o 
  -6   1  11        6.81       10.33      4.42 o 
  -5   1  11        7.92        0.81      3.03 o 
  -4   1  11       23.16       22.78      4.71 o 
  -3   1  11       12.22       13.03      3.99 o 
  -2   1  11        0.25       -2.91      3.44 o 
  -1   1  11        2.04        1.85      3.26 o 
  -6   2  11        1.84       -3.16      5.45 o 
  -5   2  11        2.29        5.42      3.94 o 
  -4   2  11       26.91       34.30      7.24 o 
  -3   2  11       18.45       20.57      5.17 o 
   1  -8  12        5.60        4.72      6.16 o 
   2  -8  12        0.55        0.54      3.13 o 
  -1  -7  12        8.75       21.70      8.29 o 
   0  -7  12       17.50       39.28      9.73 o 
   1  -7  12       13.23       13.23      6.27 o 
   2  -7  12       44.15       43.56      7.19 o 
   3  -7  12       19.58       16.37     10.02 o 
  -3  -6  12       26.43       26.36      9.02 o 
  -2  -6  12       36.73       34.66      9.19 o 
  -1  -6  12       16.64       18.05      6.18 o 
   0  -6  12       26.78       24.02      6.62 o 
   1  -6  12       37.54       43.73      9.92 o 
   2  -6  12        2.81        7.76      3.76 o 
   3  -6  12        2.07        8.27      8.59 o 
  -4  -5  12       25.74       19.14      6.27 o 
  -3  -5  12        1.09       -0.03      3.38 o 
  -2  -5  12       14.01       24.57      7.79 o 
  -1  -5  12        8.39        0.22      4.18 o 
   0  -5  12        4.79       23.78      7.52 o 
   1  -5  12        4.10       11.72      6.68 o 
   2  -5  12       31.96       28.87      8.59 o 
  -4  -4  12        3.27        0.72      3.19 o 
  -3  -4  12        1.40        1.04      2.86 o 
  -2  -4  12       12.05       16.87      3.94 o 
  -1  -4  12        3.96        6.76      5.45 o 
   0  -4  12        8.99        9.27      5.83 o 
   1  -4  12        0.87       -1.06      4.56 o 
   2  -4  12        6.60        3.25      5.34 o 
  -5  -3  12       10.03       22.03      5.69 o 
  -4  -3  12       59.72       54.95      6.93 o 
  -3  -3  12        1.72       -1.60      3.37 o 
  -2  -3  12       20.63       31.77     14.41 o 
  -1  -3  12        0.01        0.93      2.84 o 
   0  -3  12        0.61        3.33      5.05 o 
   1  -3  12        3.78       26.66      7.66 o 
  -5  -2  12        2.19       -1.53      4.61 o 
  -4  -2  12        2.38        3.17      4.69 o 
  -3  -2  12        9.44       23.17      5.08 o 
  -2  -2  12        5.50        3.56      3.35 o 
  -1  -2  12        0.55        5.67      3.54 o 
   0  -2  12        8.30       17.19      4.62 o 
   1  -2  12        7.92        0.87      4.48 o 
  -5  -1  12        0.01        1.96      3.34 o 
  -4  -1  12       34.65       36.92      5.70 o 
  -3  -1  12        5.07        7.21      7.32 o 
  -2  -1  12       15.58       12.90      5.83 o 
  -1  -1  12       15.24       25.14      5.38 o 
  -5   0  12        1.37        4.28      5.83 o 
  -4   0  12        1.42        4.99      3.65 o 
  -3   0  12        8.14       15.72      4.81 o 
  -2   0  12       38.64       44.61      8.30 o 
                                                 
